# Supplementary material for: Long-Term Heat Stress Triggers Immune Activation and Cell Death Remodeling in the Brain of Largemouth Bass (Micropterus salmoides)
Source: Animals (Basel). 2025 Oct 22;15(21):3067. doi: 10.3390/ani15213067 (PMC12610153; doi:10.3390/ani15213067)
Supplement: Supplementary file 1 [file animals-15-03067-s001.zip › Supplementary Tables.xlsx]

## Sheet: Table S1
Supplementary Table S1. Primers for qPCR analysis of the selected DEGs.
Gene symbol	Primers (5’-3’)	Length (bp)
tp53	F: AGCCAGGATTCCTTTAGACAGC	128
	R: TCACTCGGCAGCATATAAGCA
hsp90aa1.2	F: GATGCCTGAATCACACGACCA	224
	R: CGATTTTGAGGTCTTTGCCACT
mhc-I	F: TCTCTCTGGTGTGAAGGACGA	177
	R: GGAGGGCGTTTGGCGTTTAT
socs3b	F: GAACTTTCCTGATCCGCGACT	198
	R: GCCCTTTCCCCATGTAGTGC
pbk	F: CCCCTAAAACCGTCCGTGTG	201
	R: ATACGGCCACCTGTTTCGTTG
nusap1	F: ACGGAAAGCCCAACAATGTCA	190
	R: CCAAACGGCTTCAGTTTACCTGT
cdk1	F: CAGGAGTCCCGTCTCTACCTC	150
	R: ACAGTGGCAGAAGTAAATACCCTC
igf1	F: GCCACACAGACATGCCGAGA	83
	R: CTGTGCTGTCCTACGCTCT
18s	F: CCTGAGAAACGGCTACCACA	165
	R: TTGCCCTCCAATGGATCCTC

## Sheet: Table S2
Supplementary Table S2. Quality control and preprocessing of the sequencing data.
Sample name	Total raw read (M)	Total clean read (M)	Clean read q20 (%)	Clean read q30 (%)	Total mapping gene ratio (%)	Uniquely mapping gene ratio (%)
Brain_C1	43.82	42	96.43	91.09	81.3	73.88
Brain_C2	47.33	42.94	96.81	92	79.7	72.01
Brain_C3	43.82	42.11	96.35	90.88	81.51	73.9
Brain_T1	43.82	42.2	96.38	90.97	80.3	73.24
Brain_T2	43.82	41.98	96.49	91.22	81.1	73.39
Brain_T3	43.82	42.01	96.5	91.24	81.48	73.8

## Sheet: Table S3
Supplementary Table S3. Differentially expressed genes in the brains of largemouth bass from control versus treatment groups. Gene IDs beginning with "BGI" correspond to predicted novel genes derived from one or more novel transcripts. The orthologs of the genes were identified by querying their sequences against the zebrafish RefSeq protein database using the Blastx algorithm.
Gene ID	Brain_C1 FPKM	Brain_C2 FPKM	Brain_C3 FPKM	Brain_T1 FPKM	Brain_T2 FPKM	Brain_T3 FPKM	log2(Brain_T/Brain_C)	Qvalue(Brain_C-vs-Brain_T)	Pvalue(Brain_C-vs-Brain_T)	Gene symbol	Description	Blastx_zebrafish	TFs
119890471	359.72	343.11	355.2	774.56	782.76	797.82	1.07797	6.23394e-100	2.26442e-104	serf2	small EDRK-rich factor 2	serf2a
119883053	111.16	105.23	96.05	302.92	288.22	281.11	1.39782	2.45064e-71	1.78034e-75	hspa8b	heat shock protein family A (Hsp70) member 8b	hspa8
119908887	115.84	101.42	105.74	440.05	381.67	351.83	1.77184	2.28897e-69	2.49434e-73	hsp90aa1.2	heat shock protein 90, alpha (cytosolic), class A member 1, tandem duplicate 2	hsp90aa1.2	ARID
119904561	42.78	40.91	40.1	110.3	102.68	96.88	1.24118	3.09842e-59	4.50188e-63	hspd1	heat shock 60 protein 1	hspd1
119891526	929.72	1119.81	1148.89	239.4	262.87	317.43	-2.01212	1.9883e-45	3.61115e-49	LOC119891526	hemoglobin subunit alpha-1	hbae1.2
119886021	102.3	117.24	119.66	45.48	47.23	51.03	-1.27777	4.76747e-44	1.03904e-47	slc2a1b	solute carrier family 2 member 1b	slc2a1b
119893547	34.22	26.86	30.7	197.03	147.02	133.18	2.25988	1.15645e-42	2.94048e-46	dnaja	DnaJ heat shock protein family (Hsp40) member A	dnaja
119890600	26.03	8.07	20.39	0	0	0	-6.80159	2.10712e-39	6.12313e-43	LOC119890600	cathepsin D-like	ctsd
119891502	1175.22	1403.46	1556.11	240.13	291.49	360.66	-2.24178	3.8378e-39	1.28552e-42	LOC119891502	hemoglobin subunit beta-2-like	hbbe1.1
119899581	41.23	37.18	40.29	22.97	22.19	21.87	-0.892783	3.8378e-39	1.39404e-42	nt5c2b	5'-nucleotidase, cytosolic IIb	nt5c2b
119895688	25.1	23.53	27.61	56.43	67.72	57.22	1.15834	7.53331e-37	3.01004e-40	LOC119895688	heat shock cognate 71 kDa protein-like	hspa8
119893117	73.32	68.44	69.48	226.19	187.47	172.18	1.38218	9.72571e-35	4.23932e-38	hsp90b1	heat shock protein 90, beta (grp94), member 1	hsp90b1	zf-C2HC
119904607	69.56	71.9	70.64	48.58	46.92	46.4	-0.656805	1.57924e-34	7.45736e-38	ddx3xa	DEAD-box helicase 3 X-linked a	ddx3xa
119893701	61.72	59.11	63.97	114.92	108.46	108.1	0.747163	1.06608e-33	5.42138e-37	fkbp4	FKBP prolyl isomerase 4	fkbp4
119891533	58.26	37.11	43.6	4.57	5.67	4.27	-3.17087	1.064e-32	5.79733e-36	LOC119891533	hemoglobin subunit alpha-A-like	si:ch211-5k11.8
119915418	20.56	23.01	27.03	7.55	7.81	7.17	-1.70133	1.23127e-31	7.15594e-35	LOC119915418	cytohesin-3-like	cyth3b
119916347	54.93	52.67	49.23	248.09	414.86	250.77	2.39895	1.76083e-30	1.08732e-33	LOC119916347	histone H1.0-B	h1-0
119904643	54.17	49.31	51.89	22.53	23.4	26.87	-1.17586	5.05836e-30	3.30732e-33	lancl1	LanC antibiotic synthetase component C-like 1 (bacterial)	lancl1
119895078	50.26	46.68	50.2	87.65	93.06	97.25	0.807901	2.74346e-29	1.89342e-32	kdm6bb	lysine (K)-specific demethylase 6B, b	kdm6bb
119883280	3.77	2.97	3.7	80.22	37.28	33.64	3.52242	4.17369e-29	3.0321e-32	serpinh1b	serpin peptidase inhibitor, clade H (heat shock protein 47), member 1b	serpinh1b
119885957	35.91	37.61	41.61	17.83	14.79	15.96	-1.43671	9.78429e-29	7.4635e-32	slc25a55a	solute carrier family 25 member 55a	slc25a55a
119915821	62.7	61.77	58.82	133.09	131.87	117	0.977301	1.98585e-28	1.58694e-31	ghitm	growth hormone inducible transmembrane protein	ghitm
119895399	58.83	55.22	49.67	157.16	128.42	127.82	1.24717	2.23492e-27	1.86717e-30	hspa4a	heat shock protein 4a	hspa4a
BGI_novel_G001172	0	0	0	2.27	2.31	2.81	5.67353	7.964e-27	6.94282e-30	BGI_novel_G001172	Novel_gene	zgc:92594
119885699	12.83	12.37	13.82	5.08	4.09	5.02	-1.51725	1.78675e-25	1.62254e-28	prelid3b	PRELI domain containing 3	prelid3b
119918385	9.4	8.38	8.89	33.27	25.11	28.97	1.60838	1.89624e-24	1.79085e-27	creld2	cysteine-rich with EGF-like domains 2	creld2
119918042	16.03	15.1	16.47	26.77	24.51	24.15	0.804404	5.18165e-24	5.0819e-27	waslb	WASP like actin nucleation promoting factor b	wasla	HMG
119891766	734.7	623.94	689.62	422.64	420.62	392.9	-0.801322	6.81629e-24	6.93266e-27	tubb2b	tubulin, beta 2b	tubb2b
BGI_novel_G000930	0	0	0.07	7.81	10.81	4.33	5.4257	1.44591e-23	1.52312e-26	BGI_novel_G000930	Novel_gene
119911600	20.76	30.57	25	114.36	100.63	84.34	1.82283	5.48475e-23	5.97685e-26	LOC119911600	coxsackievirus and adenovirus receptor homolog	LOC110437796
119886456	103.5	107.84	115.49	77.55	75.33	74.4	-0.646074	1.52195e-22	1.71379e-25	rbm5	RNA binding motif protein 5	rbm5
119886115	0.84	0.67	0.72	7.16	12.94	6.87	3.26537	3.23514e-22	3.76042e-25	pck1	phosphoenolpyruvate carboxykinase 1 (soluble)	pck1
119908886	1.11	0.71	0.92	5.94	5.43	5.18	2.4232	4.15104e-22	4.97582e-25	hsp90aa1.1	heat shock protein 90, alpha (cytosolic), class A member 1, tandem duplicate 1	hsp90aa1.1
119908862	27.13	28.47	25.13	69.43	59.01	57.6	1.11642	9.91636e-22	1.22469e-24	pdia6	protein disulfide isomerase family A, member 6	pdia6
BGI_novel_G002204	2.37	3.61	11.1	0	0	0	-5.51149	1.30547e-21	1.65969e-24	BGI_novel_G002204	Novel_gene	dkc1
119895280	8.59	9.1	9.71	4.21	4.38	3.58	-1.23509	3.54137e-21	4.63092e-24	arhgap31	Rho GTPase activating protein 31	arhgap31	bHLH
119883027	10.97	10.85	11.66	6.43	6.69	6.56	-0.86848	4.0102e-21	5.38966e-24	prdm10	PR domain containing 10	prdm10	zf-C2H2
119899786	34.11	34.03	34.74	61.6	68.43	63.26	0.829045	4.72668e-21	6.5243e-24	LOC119899786	elongation factor 1-alpha 1	eef1a1b
119903863	26.77	28.77	26.51	16.79	15.77	16.92	-0.80589	8.62715e-21	1.22215e-23	zgc:162780	uncharacterized LOC119903863	zgc:162780
119912910	26.02	22.9	23.82	15.83	15.13	14.3	-0.75715	2.67216e-20	3.88255e-23	nat16	N-acetyltransferase 16	nat16
BGI_novel_G001254	0.13	0.04	0.09	3.85	4.1	2.87	4.47343	3.06949e-20	4.57135e-23	BGI_novel_G001254	Novel_gene
119911875	18.92	20.54	21.35	43.38	41.15	40.61	1.06852	4.95553e-20	7.5602e-23	tp53	tumor protein p53	tp53	P53
119914612	7.18	7.11	7.24	15.6	13.34	13.86	0.908327	7.75099e-20	1.21065e-22	ero1b	endoplasmic reticulum oxidoreductase 1 beta	ero1b
119915586	39.63	36.22	39.02	66.61	62.09	60.74	0.638662	1.12026e-19	1.79046e-22	nfe2l1b	nfe2 like bZIP transcription factor 1b	nfe2l1b	TF_bZIP
119888295	4.25	4.49	4.89	57.35	28.85	29.16	2.81257	1.61088e-19	2.63311e-22	si:ch211-39i2.2	uncharacterized LOC119888295	si:ch211-39i2.2
119887729	605.49	576.64	574.85	398.65	422.7	380.74	-0.622535	3.3564e-19	5.60822e-22	neff2	neuronal intermediate filament family member 2	neff2
119895344	5.36	5.67	5.74	15.68	13.23	13.54	1.16902	4.84151e-19	8.44143e-22	p4ha2	procollagen-proline, 2-oxoglutarate 4-dioxygenase (proline 4-hydroxylase), alpha polypeptide 2	p4ha2
119910455	33.68	29.86	32.09	81.9	65.01	66.91	1.07402	7.35236e-19	1.30863e-21	LOC119910455	activator of 90 kDa heat shock protein ATPase homolog 1-like	ahsa1b
119905118	604.54	569.83	636.56	328.4	321.85	288.98	-1.07875	8.25556e-19	1.49938e-21	LOC119905118	tubulin alpha chain-like	tuba1c
119882941	18.18	18.13	19.96	42.7	53.75	52.69	1.2931	1.52979e-18	2.83397e-21	sh3bgr	SH3 domain binding glutamate-rich protein	sh3bgr	zf-C2HC
119897763	1.01	1.59	1.16	7.6	6.46	5.14	2.18697	1.91161e-18	3.61074e-21	LOC119897763	complement C4-like	c4b
119909997	5.42	5.29	2.27	0	0.1	0	-4.8726	1.91887e-18	3.69416e-21	LOC119909997	cytochrome c oxidase assembly factor 8-like	coa8
119905658	2.03	1.25	1.35	8.19	9.43	8.13	2.29559	3.05775e-18	5.99776e-21	wrap73	WD repeat containing, antisense to TP73	wrap73
119898030	119.34	121.7	123.68	81.02	87.31	91.21	-0.639901	5.0401e-18	1.00692e-20	pnisr	PNN-interacting serine/arginine-rich protein	pnisr
119894763	28.72	26.99	25.6	56	56.91	48.47	0.905725	8.20113e-18	1.66823e-20	stip1	stress-induced phosphoprotein 1	stip1
119897078	15.92	17.07	28.21	3.66	1.98	3.82	-2.60567	2.11358e-17	4.3761e-20	nr1d2a	nuclear receptor subfamily 1, group D, member 2a	nr1d2b	THR-like
119899030	8.01	8.05	7.67	15.22	14.94	14.43	0.827673	2.93473e-17	6.18286e-20	lonrf1	LON peptidase N-terminal domain and ring finger 1	lonrf1l
119902280	6.08	6.05	6.91	20.48	21.18	14.89	1.46442	3.41489e-17	7.31851e-20	lrrc8da	leucine rich repeat containing 8 VRAC subunit Da	lrrc8db
119890285	2.57	2.07	1.42	0	0	0	-4.83878	5.88047e-17	1.28161e-19	LOC119890285	gamma-tubulin complex component 4	tubgcp4
119886241	14.04	17.08	30.46	3.83	3.97	3.37	-2.45625	1.41344e-16	3.13186e-19	LOC119886241	nuclear receptor subfamily 1 group D member 1-like	nr1d4b	THR-like
119883364	42.34	38.47	51.1	94.16	115.62	113.03	1.20061	6.01205e-16	1.35397e-18	junbb	JunB proto-oncogene, AP-1 transcription factor subunit b	junbb
119902262	59.27	55.86	52.6	111.54	113.04	102.63	0.882024	1.06121e-15	2.42848e-18	LOC119902262	cytochrome b-c1 complex subunit 6, mitochondrial-like	uqcrh
119903977	205.59	206.57	203.79	140.63	148.71	132.83	-0.626727	1.07257e-15	2.49344e-18	LOC119903977	tubulin alpha chain	tuba8l3
119912483	1.66	2.38	1.94	7.03	7.97	6.86	1.74376	1.1838e-15	2.79503e-18	serpinh2	serine (or cysteine) peptidase inhibitor, clade H, member 2	serpinh2
119908722	24.23	20.38	21.41	60.82	47.84	46.5	1.14049	3.12297e-15	7.48697e-18	pdia4	protein disulfide isomerase family A, member 4	pdia4
119914214	5.55	5.38	6.66	27.22	38.66	19.29	2.10488	3.19311e-15	7.7711e-18	LOC119914214	arrestin domain-containing protein 3-like	arrdc3a
119897828	5.36	5.01	5.53	18.39	22.34	13.4	1.64752	3.88002e-15	9.58377e-18	xpo1a	exportin 1 (CRM1 homolog, yeast) a	xpo1a
119891229	18.84	20.46	21.89	76.84	106.02	54.04	1.81316	4.05354e-15	1.03069e-17	arrdc3a	arrestin domain containing 3a	arrdc3a
119910275	32.57	30.66	27.9	69.31	81.91	61.08	1.12952	4.05354e-15	1.01785e-17	odc1	ornithine decarboxylase 1	odc1
119901170	8.56	10.79	11.12	3.38	2.7	3.81	-1.65493	9.96873e-15	2.60715e-17	slco2a1	solute carrier organic anion transporter family, member 2A1	slco2b1
119917375	8.82	7.84	8.74	20.05	22.38	16.79	1.13101	1.62335e-14	4.30457e-17	xpo1b	exportin 1 (CRM1 homolog, yeast) b	xpo1b
119914178	11.99	11.23	10.98	18.53	19.67	19.08	0.763771	1.77269e-14	4.76495e-17	galnt7	UDP-N-acetyl-alpha-D-galactosamine: polypeptide N-acetylgalactosaminyltransferase 7	galnt7	bHLH
119883410	0.43	0.65	0.47	2.37	3.07	2.97	2.19522	2.46003e-14	6.70187e-17	ano7	anoctamin 7	ano7
119903979	13.53	15.15	14.06	24.95	24.49	25.62	0.723249	2.74625e-14	7.58137e-17	dnajb2	DnaJ heat shock protein family (Hsp40) member B2	dnajb2
119914050	4.74	5.35	4.97	11.17	11.11	9.47	0.988218	2.88587e-14	8.07164e-17	fech	ferrochelatase	fech
119918306	93.77	110.27	111.68	52.93	42.61	58.99	-1.09586	6.16581e-14	1.74694e-16	LOC119918306	sodium-coupled neutral amino acid transporter 2-like	slc38a2
119882943	5.2	6.65	6.55	2.55	2.14	2.02	-1.50162	7.32204e-14	2.12773e-16	epor	erythropoietin receptor	epor
119909975	101.08	105.69	94.35	66.06	63.14	69.97	-0.672363	7.76693e-14	2.28522e-16	eif5	eukaryotic translation initiation factor 5	eif5
119899238	20.85	19.16	21.81	13.98	13.87	14.23	-0.700451	8.55406e-14	2.54789e-16	suz12b	SUZ12 polycomb repressive complex 2 subunit b	suz12b
119885008	27.34	30.89	32.33	110.63	109.46	66.79	1.5448	1.4247e-13	4.34708e-16	cbx7a	chromobox homolog 7a	cbx7a
BGI_novel_G001039	4.23	4.11	2.16	0.71	0.59	0.58	-2.39446	1.45794e-13	4.50145e-16	BGI_novel_G001039	Novel_gene	zfyve21
119907003	47.48	43.71	42.34	25.05	24.95	26.93	-0.858379	3.13312e-13	9.78744e-16	cbx3a	chromobox homolog 3a (HP1 gamma homolog, Drosophila)	cbx3a
119912612	8.98	9.97	9.84	23.08	20.11	18.14	1.00255	3.90822e-13	1.23507e-15	plod3	procollagen-lysine, 2-oxoglutarate 5-dioxygenase 3	plod3
119893140	39.01	40.95	42.87	26.98	29.01	25.01	-0.674499	5.60087e-13	1.83101e-15	klf13	Kruppel-like factor 13	klf13	zf-C2H2
119882378	20.08	19.11	19.54	13.37	12.09	14.09	-0.643487	6.0916e-13	2.0357e-15	taok1a	TAO kinase 1a	taok1a	zf-C2H2
119914179	67.91	64.02	60.71	209.64	148.91	133.71	1.25154	7.43994e-13	2.54034e-15	hspa5	heat shock protein 5	hspa5
119885294	97.31	88.15	86.39	171.82	154.82	147.11	0.720455	1.036e-12	3.57501e-15	LOC119885294	endothelial differentiation-related factor 1 homolog	edf1
119899642	11.54	10.86	12.76	30.48	43.98	29.4	1.45508	1.11842e-12	3.90005e-15	LOC119899642	transcription factor jun-B-like	junba	TF_bZIP
119885976	31.85	34.01	29.85	13.49	9.77	16.2	-1.33011	1.18318e-12	4.16884e-15	LOC119885976	sodium- and chloride-dependent taurine transporter-like	slc6a6b
119918487	21.28	21.18	23.33	17.43	15.53	15.37	-0.600323	1.46194e-12	5.25726e-15	strip2	striatin interacting protein 2	strip2
119904231	20.2	20.11	21.33	37.7	43.4	34.94	0.829576	1.62538e-12	5.94725e-15	LOC119904231	collagen alpha-1(IV) chain-like	col4a1	Homeobox
119915102	0.07	0.11	0.07	1.42	3.42	1.48	3.6392	2.06047e-12	7.70899e-15	c7b	complement component 7b	c7b
119895190	10.13	9.05	8.64	20.28	18.37	16.31	0.926755	2.09467e-12	7.91302e-15	hyou1	hypoxia up-regulated 1	hyou1	zf-C2H2
119891934	5.54	5.15	5.01	9.21	8.98	9.22	0.768734	2.81393e-12	1.07324e-14	jak2b	Janus kinase 2b	jak2b
119905425	9.36	11.19	11.86	4.54	4.2	5.29	-1.26079	2.93699e-12	1.13084e-14	LOC119905425	CTTNBP2 N-terminal-like protein	cttnbp2nlb
119882265	43.69	41.88	48.14	30.9	31.84	30.35	-0.596898	3.26597e-12	1.26937e-14	LOC119882265	tripartite motif-containing protein 3-like	trim3b
119905380	35.54	42.9	36.57	18.87	17.9	21.5	-0.996417	4.70044e-12	1.86105e-14	LOC119905380	sodium- and chloride-dependent taurine transporter-like	slc6a6a
BGI_novel_G001382	4.28	3.5	3.53	10.09	16.59	10.1	1.57699	5.22756e-12	2.08875e-14	BGI_novel_G001382	Novel_gene	heatr1
119912252	3.73	4.01	4.18	7.25	7.24	6.9	0.775518	5.71995e-12	2.30627e-14	LOC119912252	zinc finger protein 271-like	LOC103910886	zf-C2H2
119883343	1.24	3	1.77	15.93	20.54	10.25	2.60896	6.16428e-12	2.50781e-14	LOC119883343	mitochondrial glycine transporter A-like	slc25a38a
119891223	3.13	3.91	3.78	1.38	1.25	1.2	-1.53435	6.45127e-12	2.648e-14	hmgcra	3-hydroxy-3-methylglutaryl-CoA reductase a	hmgcra
119915826	60.55	97.9	97.82	34.36	31.4	31.92	-1.43244	8.7966e-12	3.64262e-14	ddit4	DNA-damage-inducible transcript 4	ddit4
119895135	26.58	28.04	24.56	61.91	50.47	48.54	0.934043	9.15546e-12	3.82447e-14	LOC119895135	alpha-crystallin B chain-like	cryaba
119907758	2.57	2.42	2.56	4.54	3.98	4.17	0.618409	9.42383e-12	3.97081e-14	eppk1	epiplakin 1	eppk1
119902769	12.07	15.57	16.27	5.12	5.74	6.36	-1.39289	9.91759e-12	4.21488e-14	ccr9a	chemokine (C-C motif) receptor 9a	ccr9a
119882620	15.25	18.11	18.93	8.33	5.58	7.96	-1.3133	1.00122e-11	4.29147e-14	tlcd5a	TLC domain containing 5a	tlcd5a
119895517	5.14	5.31	4.12	8.2	8.59	9.08	0.851069	1.06434e-11	4.60068e-14	LOC119895517	interferon regulatory factor 6-like	irf5	IRF
119893183	10.85	9.32	10.2	32.47	25.98	22.61	1.29481	1.40835e-11	6.13883e-14	hacd3	3-hydroxyacyl-CoA dehydratase 3	hacd3
119910123	54.14	55.66	55.98	30.33	38.42	33.49	-0.783515	1.42495e-11	6.26294e-14	nktr	natural killer cell triggering receptor	nktr
119888259	13.43	12.04	14.24	22.61	23.66	24.02	0.742255	2.09679e-11	9.36816e-14	LOC119888259	nuclear cap-binding protein subunit 1	ncbp1
119908681	0.66	0.62	0.67	7.06	3.61	4.6	1.69945	3.25492e-11	1.4815e-13	LOC119908681	histone H1-like	histh1l1
119914012	0.82	0.47	0.61	5.76	5.52	5.22	2.71019	3.25492e-11	1.48972e-13	m17	IL-6 subfamily cytokine M17	m17
119912260	17.27	16.16	14.71	49.33	38.22	40.62	1.30593	3.26531e-11	1.50634e-13	nop10	NOP10 ribonucleoprotein homolog (yeast)	nop10
119914944	99.14	80.06	115.08	39.58	39.19	52.91	-1.21181	3.4038e-11	1.58259e-13	zgc:122979	uncharacterized LOC119914944	dnajb5
119915986	21.09	19.47	21.39	12.04	12.8	13.84	-0.749228	3.69795e-11	1.73278e-13	LOC119915986	ras-related protein Rab-26-like	LOC101882208
119906760	29.76	32.65	38.56	19.59	17.82	20.14	-0.879936	3.85392e-11	1.81987e-13	klf6a	Kruppel-like factor 6a	klf6a	zf-C2H2
119902764	1.71	2.13	2.05	4.26	5.2	3.87	1.06713	4.12262e-11	1.9767e-13	LOC119902764	protein disulfide-isomerase TMX3-like	tmx3a
119886726	22.68	23.88	23.44	38.31	39.37	35.85	0.647157	4.18748e-11	2.02301e-13	nfs1	NFS1 cysteine desulfurase	nfs1
119913115	0.04	0	0	1.6	1.44	1.27	3.97293	4.21128e-11	2.05071e-13	LOC119913115	coxsackievirus and adenovirus receptor homolog	zgc:123297
119917067	13.45	13.16	12.95	24.29	20.95	20.87	0.65877	4.21128e-11	2.0651e-13	slc1a4	solute carrier family 1 member 4	slc1a4
119883168	11.3	9	11.43	14.51	15.16	15.13	0.705535	4.8146e-11	2.37845e-13	agfg1a	ArfGAP with FG repeats 1a	agfg1b	zf-GATA
119895148	12.27	11.37	13.42	32.22	25.84	25.92	1.0526	8.04009e-11	4.05947e-13	cfap298	cilia and flagella associated protein 298	cfap298
119892009	59.54	61.13	61.16	40.48	33.48	34.69	-0.812347	8.04009e-11	4.04548e-13	LOC119892009	activated RNA polymerase II transcriptional coactivator p15-like	sub1b
119912631	4.56	4.22	4.57	9.53	10.64	10.29	1.09506	1.0764e-10	5.51296e-13	LOC119912631	zinc finger protein 721-like	LOC103910593	zf-C2H2
119909835	7.38	6.66	7.48	12.22	11.27	12.78	0.658647	1.10874e-10	5.71891e-13	LOC119909835	BAG family molecular chaperone regulator 5-like	bag5
119916614	26.46	28.42	32.44	14.92	16.66	17.5	-0.897474	1.37559e-10	7.19526e-13	adrb1	adrenoceptor beta 1	adrb1
119907798	7.97	10.23	9.98	4.46	4.72	4.29	-1.12407	1.40208e-10	7.38472e-13	LOC119907798	SH2 domain-containing adapter protein E-like	she
119916114	2.21	2.77	1.95	11.61	11.5	6.44	1.9081	1.53976e-10	8.16583e-13	kcnj2a	potassium inwardly rectifying channel subfamily J member 2a	kcnj2a
119909842	14.02	13.24	16.93	7.15	9.08	9.48	-1.22761	1.59709e-10	8.64387e-13	dnajc17	DnaJ (Hsp40) homolog, subfamily C, member 17	dnajc17
119895359	4.46	4.38	4.02	2.03	2.44	2.49	-0.943315	1.59709e-10	8.63731e-13	umodl1	uromodulin-like 1	umodl1
119918354	10.53	9.99	11.28	26.57	35.7	21.57	1.328	1.71322e-10	9.33463e-13	zgc:113263	uncharacterized LOC119918354	zgc:113263	zf-C2H2
119915100	3.79	4.03	4.94	10.61	12.04	10.76	1.28344	1.77225e-10	9.72066e-13	gadd45gb.1	growth arrest and DNA-damage-inducible, gamma b, tandem duplicate 1	gadd45gb.1
119900868	16.97	16.37	18.08	8.71	11.11	10.8	-0.839966	1.96891e-10	1.09424e-12	dot1l	DOT1-like histone H3K79 methyltransferase	dot1l
BGI_novel_G002316	15.43	14.71	17.04	9.24	7.39	6.66	-1.07869	2.34946e-10	1.31426e-12	BGI_novel_G002316	Novel_gene	dkc1
119897559	34.21	37.2	38.73	25.42	24.49	24.77	-0.633899	2.82945e-10	1.59304e-12	ca14	carbonic anhydrase XIV	ca14
119914067	10.17	10.64	10.93	6.17	5.03	6.64	-0.955543	3.19743e-10	1.81184e-12	dtwd2	DTW domain containing 2	dtwd2
119918166	6.44	5.19	5.22	11.59	11.65	10.27	0.905528	3.23114e-10	1.84268e-12	znf800b	zinc finger protein 800b	znf800a
119882390	91.72	99.42	86.48	171.18	156.19	149.43	0.697462	3.27084e-10	1.8772e-12	chchd2	coiled-coil-helix-coiled-coil-helix domain containing 2	chchd2	HMG
119901740	96.2	104.98	105.5	65.77	64.37	72.24	-0.671745	3.65586e-10	2.11145e-12	eif3f	eukaryotic translation initiation factor 3, subunit F	eif3f
119882066	1.65	2.18	1.99	0.49	0.46	0.48	-1.93778	4.47839e-10	2.61904e-12	LOC119882066	putative solute carrier family 22 member 31	slc22a31
119912676	0.87	0.88	0.91	3.28	3.75	3.44	1.8219	4.95174e-10	2.91385e-12	LOC119912676	zinc finger protein 239-like	LOC103910593	zf-C2H2
119909893	14.44	15.72	14.21	24.14	23.74	25.66	0.647328	5.24316e-10	3.10438e-12	zfp36l1a	zinc finger protein 36, C3H type-like 1a	zfp36l1a
119910111	8.67	9.58	9.48	15.88	16.76	14.72	0.690013	6.17678e-10	3.67959e-12	usp40	ubiquitin specific peptidase 40	usp40
119915880	19.05	8.4	13.75	80.17	63.23	44.43	1.98825	7.33566e-10	4.3966e-12	LOC119915880	arginase-1-like	arg1
119894724	10.22	10	11.4	27.4	22.73	29.12	1.22272	9.19819e-10	5.57972e-12	LOC119894724	40S ribosomal protein S27-like	rps27.1
119901895	2.85	3.03	2.44	17	9.81	7.54	1.85949	1.03274e-09	6.37727e-12	mrc1b	mannose receptor, C type 1b	mrc1b
119888487	63.9	61.01	61.31	124.12	104.81	95.13	0.715504	1.10761e-09	6.87984e-12	hspa9	heat shock protein 9	hspa9
119900738	72.43	75.59	81.29	152.58	149.57	122.56	0.805548	1.18342e-09	7.39366e-12	ccl25b	chemokine (C-C motif) ligand 25b	ccl25b
119882796	13.22	13.96	15.63	9.16	9.85	9.11	-0.673729	1.21959e-09	7.66395e-12	LOC119882796	diacylglycerol kinase delta-like	dgkh
119901859	27.01	25.36	26	82.78	53.82	53.82	1.17613	1.22159e-09	7.72092e-12	LOC119901859	calreticulin-like	calr3a
119895338	13.76	13.14	11.73	27.23	23.76	23.47	0.859051	1.28287e-09	8.20141e-12	chordc1b	cysteine and histidine-rich domain (CHORD) containing 1b	chordc1b	ETS
119891078	643.11	644.53	672.44	357.54	434.94	404.07	-0.596692	1.29678e-09	8.38458e-12	cirbpb	cold inducible RNA binding protein b	cirbpb
119902299	2.19	2.61	2.29	4.75	6.21	5.48	1.11626	1.29678e-09	8.37588e-12	LOC119902299	probable cation-transporting ATPase 13A3	atp13a3
119918854	3.69	3.91	3.88	9.07	9.16	9.59	1.22905	1.33771e-09	8.74639e-12	rcn3	reticulocalbin 3, EF-hand calcium binding domain	rcn3
119895871	25.56	22.07	27.69	59.14	47.49	47.21	0.940845	1.48874e-09	9.78797e-12	hspb1	heat shock protein, alpha-crystallin-related, 1	hspb1
119911333	13.22	11.98	12.67	8.07	9.15	8.68	-0.614253	1.89601e-09	1.25345e-11	LOC119911333	zinc finger protein 318-like	znf318
119888706	6.76	5.35	6.23	12.59	10.71	10.98	0.815953	2.14139e-09	1.42482e-11	LOC119888706	LON peptidase N-terminal domain and RING finger protein 3-like	si:ch1073-440b2.1	THAP
119903713	40.67	48.51	46.08	75.08	76.95	74.54	0.662222	2.14139e-09	1.43123e-11	olig2	oligodendrocyte lineage transcription factor 2	olig2
119886662	4.87	5.18	3.81	1.02	1.12	1.81	-1.79255	2.34185e-09	1.57371e-11	fam83c	family with sequence similarity 83 member C	fam83c
119893263	25.46	23.94	30.08	16.11	18.26	16.35	-0.738997	3.76719e-09	2.61363e-11	dusp8a	dual specificity phosphatase 8a	dusp8a
119918682	6.42	11.1	7.01	31.54	42.06	21.44	1.79774	3.76719e-09	2.60999e-11	slc16a6b	solute carrier family 16 member 6b	slc16a6b
119916904	12.42	13.49	12.98	8.57	9.47	8.79	-0.617128	4.15573e-09	2.91339e-11	tet1	tet methylcytosine dioxygenase 1	tet1
119899445	9.13	9.61	10.27	19.9	17.57	16.21	0.801433	4.42594e-09	3.1189e-11	LOC119899445	procollagen galactosyltransferase 1-like	colgalt1b
119900378	43	42.17	53.42	27.48	25.91	29.5	-0.80953	4.49722e-09	3.18546e-11	cunh1orf52	chromosome unknown C1orf52 homolog	zgc:65873
119906762	0.04	0	0	1.08	2.94	1.42	3.73752	4.59527e-09	3.27161e-11	LOC119906762	uncharacterized LOC119906762
119900448	19.75	25.28	25.43	13.91	11.43	9.87	-1.06087	5.21229e-09	3.73913e-11	mknk2b	MAPK interacting serine/threonine kinase 2b	mknk2b
119909126	23.92	18.07	28.24	51.67	54.29	68.68	1.21071	5.236e-09	3.80056e-11	LOC119909126	proto-oncogene c-Fos-like	fosab	TF_bZIP
119890209	22.54	20.79	23.77	35.28	36.62	33.78	0.593975	5.236e-09	3.80385e-11	myef2	myelin expression factor 2	myef2
119917088	16.36	22.21	22.91	12.04	10.34	10.81	-0.959571	6.83025e-09	5.01166e-11	pde10a	phosphodiesterase 10A	pde10a
119907181	16.52	19.29	17.67	11.82	11.23	10.09	-0.763234	7.08137e-09	5.22164e-11	mfsd2ab	MFSD2 lysolipid transporter A, lysophospholipid b	mfsd2ab
119912010	62.14	50.02	53.2	28.15	31.71	22.27	-1.05395	7.55094e-09	5.59532e-11	LOC119912010	RLA class II histocompatibility antigen, DP alpha-1 chain-like	mhc2a
119886985	7.68	7.76	9	5.33	4.2	3.72	-0.957746	8.46005e-09	6.29971e-11	arhgef3	Rho guanine nucleotide exchange factor (GEF) 3	arhgef3
119918730	6.39	4.1	3.36	0	0.13	0	-3.6489	9.47105e-09	7.15575e-11	LOC119918730	bromodomain-containing protein 7-like	brd7	MBD
119900344	303.74	290.8	282.39	176.91	217.88	197.98	-0.636421	1.10139e-08	8.40142e-11	LOC119900344	tubulin alpha chain-like	si:ch211-114n24.6
119897400	396.47	391.22	355.69	203.77	264.23	243.37	-0.753236	1.12685e-08	8.67751e-11	tubb5	tubulin, beta 5	tubb5
BGI_novel_G001586	7.45	7.24	7.69	4.51	4.65	5.19	-0.711891	1.21362e-08	9.49232e-11	BGI_novel_G001586	Novel_gene	si:ch73-233f7.3
119892189	40.99	42.5	50.44	78.63	105.06	100.14	0.993107	1.21362e-08	9.52203e-11	tcima	transcriptional and immune response regulator a	tcima
119889888	5.24	5.34	5.8	10.49	10.8	9.31	0.81408	1.26227e-08	9.9496e-11	LOC119889888	plakophilin-3-like	pkp3b
119890276	3.6	2.13	3.07	1.01	0.74	0.75	-1.86474	1.38803e-08	1.09913e-10	cdhr5a	cadherin-related family member 5a	cdhr5a
119903925	47.07	42.11	44.31	81.67	100.43	77.43	0.717978	1.58769e-08	1.263e-10	tsc22d1	TSC22 domain family, member 1	tsc22d1	TSC22
119915698	11.34	12.32	11.49	8.02	8.49	7.46	-0.658115	1.69401e-08	1.35373e-10	arhgap17a	Rho GTPase activating protein 17a	arhgap17a	NGFIB-like
119890698	5.94	5.94	6.08	3.06	2.93	2.78	-1.11159	1.7441e-08	1.40009e-10	tssc4	tumor suppressing subtransferable candidate 4	tssc4
119892323	22.47	23.73	25.4	61.47	55.59	39.59	1.03256	1.76853e-08	1.42613e-10	stat3	signal transducer and activator of transcription 3 (acute-phase response factor)	stat3	STAT
119907341	12.41	12.64	13.01	7.56	8.72	8.77	-0.66665	1.88225e-08	1.52576e-10	arhgap29a	Rho GTPase activating protein 29a	arhgap29a
BGI_novel_G000405	2.15	1.67	2.38	0.8	0.96	0.82	-1.30679	1.88225e-08	1.53834e-10	BGI_novel_G000405	Novel_gene	pogzb	Homeobox
119911581	35.61	33.51	37.9	12.41	19.77	19.15	-1.0963	1.88225e-08	1.53316e-10	kdm6ba	lysine (K)-specific demethylase 6B, a	kdm6ba	HMG
119897385	6.51	6.89	7.66	3.51	4.14	4.34	-0.878148	1.89164e-08	1.55289e-10	erfl3	Ets2 repressor factor like 3	erf
119911730	170.28	176.04	181.76	99.57	91.11	57.15	-1.13691	1.96595e-08	1.62483e-10	LOC119911730	selection and upkeep of intraepithelial T-cells protein 8-like	LOC108182724
119916740	5.74	5.55	5.85	10.1	10.79	9.72	0.755988	2.36578e-08	1.98509e-10	LOC119916740	transcription factor RelB-like	relb	RHD
119884836	202.06	280.72	195.98	435.15	482.69	478.65	0.943337	2.40543e-08	2.0271e-10	LOC119884836	clusterin-like	clu
119916468	3.78	2.6	3.4	7.94	8.96	7.68	1.24751	2.57247e-08	2.17721e-10	LOC119916468	gastrula zinc finger protein XlCGF57.1-like	LOC108183465	zf-C2H2
119914663	9.89	11.09	11.79	21.26	32.75	23.04	1.17786	2.61235e-08	2.22045e-10	znf532	zinc finger protein 532	znf532	zf-C2H2
119908553	11.38	8.22	12.94	25.77	28.24	23.86	1.06316	2.74627e-08	2.34426e-10	syt14b	synaptotagmin XIVb	syt14b	zf-C2H2
119902352	40.8	50.67	66.79	10	9.42	20.98	-1.90594	2.97575e-08	2.58746e-10	rgs13	regulator of G protein signaling 13	rgs13
119902102	433.7	452.37	440.25	244.54	146.01	246.99	-1.11168	2.97575e-08	2.59419e-10	tfa	transferrin-a	tfa
BGI_novel_G000333	27.6	29.53	25.38	51.92	43.12	47.61	0.705126	2.97966e-08	2.60842e-10	BGI_novel_G000333	Novel_gene	calr3a
119899207	1.85	1.52	1.93	0.68	0.7	0.55	-1.67281	3.36379e-08	2.96913e-10	LOC119899207	uncharacterized LOC119899207	hmgxb4a	HMG
119904932	27.26	27.93	30.29	17.46	19.77	20.46	-0.6391	3.6241e-08	3.21207e-10	marchf9	membrane-associated ring finger (C3HC4) 9	marchf9
BGI_novel_G001655	1.24	1.13	1.35	3.58	3.75	4.2	1.4883	3.66197e-08	3.25893e-10	BGI_novel_G001655	Novel_gene	zgc:162193
119911583	12.27	13.04	10.15	20.37	22.79	22.05	0.788449	3.84772e-08	3.43821e-10	tdrd7b	tudor domain containing 7 b	tdrd7b
119901084	9.57	10.86	10.21	5.76	6.97	7.27	-0.934697	3.84773e-08	3.4522e-10	palld	palladin, cytoskeletal associated protein	palld	zf-C2H2
119902429	15.21	14.92	15.3	9.54	11.24	9.35	-0.663956	4.40876e-08	3.98758e-10	dis3l2	DIS3 like 3'-5' exoribonuclease 2	dis3l2
119909261	18.97	18.82	14.83	33.6	32.6	30.92	0.796556	4.51594e-08	4.10093e-10	hebp2	heme binding protein 2	hebp2
119895455	2.76	1.63	3.2	27.34	21.18	7.04	2.45241	5.04964e-08	4.60392e-10	ftr82	finTRIM family, member 82	ftr82
119885759	34.18	42.01	33.12	19.13	14.07	20.16	-1.09002	5.27388e-08	4.82753e-10	wu:fb55g09	homeobox protein prospero	wu:fb55g09
119912675	4.4	4.86	5.11	10.86	10.94	11.26	1.10068	5.34143e-08	4.90876e-10	ggh	gamma-glutamyl hydrolase (conjugase, folylpolygammaglutamyl hydrolase)	ggh
119898818	9.68	10.43	9.96	7.05	5.96	7.12	-0.682747	5.40935e-08	4.99083e-10	prom1b	prominin 1 b	prom1b
119891959	9.26	9.39	10.9	36.77	34.39	19.98	1.48329	5.57285e-08	5.2024e-10	vamp5	vesicle-associated membrane protein 5	vamp5
119918331	4.34	4.42	3.89	5.85	6.15	6.98	0.682833	5.58623e-08	5.23519e-10	caprin2	caprin family member 2	caprin2
119906761	0.22	0.13	0	1.86	3.68	2.11	3.21075	7.13376e-08	6.76321e-10	LOC119906761	uncharacterized LOC119906761
119909996	1.68	2.19	0.62	0	0	0	-3.57778	7.38758e-08	7.03068e-10	LOC119909996	BAG family molecular chaperone regulator 5-like	bag5
119910871	4.62	5.07	5.05	10.67	9.03	8.83	0.862302	7.98174e-08	7.65412e-10	gnmt	glycine N-methyltransferase	gnmt
119914395	11.77	10.07	11.59	8.24	7.39	7.11	-0.672136	8.04437e-08	7.7434e-10	ark2ca	arkadia (RNF111) C-terminal like ring finger ubiquitin ligase 2Ca	ark2cb
119900551	12.32	13.04	13.95	9.21	8.72	8.68	-0.636969	8.85508e-08	8.55594e-10	si:zfos-943e10.1	GRAM domain-containing protein 2B	si:zfos-943e10.1
119918057	3.66	4.22	5.19	1.6	2.13	1.38	-1.37637	8.91767e-08	8.6812e-10	rassf3	Ras association domain family member 3	rassf3
119909129	114.3	150.95	98.39	275.26	238.72	244.17	0.961298	9.77618e-08	9.55246e-10	LOC119909129	clusterin-like	clu
119883566	0.94	0.76	0.83	10.19	8.97	3.36	2.60181	1.09284e-07	1.07577e-09	hmox1a	heme oxygenase 1a	hmox1a
119890450	114.65	141.04	140.79	89.58	85.94	87.25	-0.667275	1.11646e-07	1.10713e-09	mibp2	muscle-specific beta 1 integrin binding protein 2	mibp2
119882948	38.72	39.48	44.19	20.02	24.38	26.36	-0.775514	1.25686e-07	1.25093e-09	usp2a	ubiquitin specific peptidase 2a	usp2a
119905481	132.22	123.47	123.28	226.68	196.08	179.22	0.585853	1.28798e-07	1.29126e-09	LOC119905481	protein lifeguard 2-like	faim2b
119899208	3.02	3.65	2.48	9.16	9.78	8.47	1.43725	1.34403e-07	1.35233e-09	LOC119899208	heme oxygenase-like	hmox1a
119899071	15.73	14.37	15.57	8.85	9.03	10.42	-0.734209	1.41748e-07	1.43138e-09	smim14	small integral membrane protein 14	smim14
119899334	2.63	2.33	1.83	6.73	6.03	5.23	1.28428	1.52026e-07	1.55173e-09	LOC119899334	uncharacterized LOC119899334
119899188	15.6	19.14	18.83	11.47	9.56	8.15	-0.939062	1.55519e-07	1.59304e-09	ldlrb	low density lipoprotein receptor b	ldlra
119912614	1.86	1.98	2.39	4.36	6.24	5.7	1.22181	1.7621e-07	1.81778e-09	LOC119912614	zinc finger protein 420-like	LOC100537853	zf-C2H2
119907680	7.7	8.81	9.28	4.98	4.52	4.15	-0.977575	1.78782e-07	1.85082e-09	LOC119907680	lanosterol 14-alpha demethylase	cyp51
119905410	12.36	13.58	13.46	7.53	9	9.48	-0.710409	1.91684e-07	1.9983e-09	ncoa6	nuclear receptor coactivator 6	ncoa6
119890271	25.09	38.6	26.02	67.29	67.47	67.25	1.06687	2.03572e-07	2.12963e-09	LOC119890271	cathepsin D	ctsd
119902068	39.36	34.67	35.73	24.98	23.12	27.06	-0.589297	2.105e-07	2.20976e-09	ss18	SS18 subunit of BAF chromatin remodeling complex	ss18	ARID
119895011	5.63	8.08	6.82	3.77	3.29	2.72	-1.12735	2.14295e-07	2.25738e-09	ptprr	protein tyrosine phosphatase receptor type R	ptprr
119899551	16.99	20.49	18.75	12.7	11.65	12.17	-0.685492	2.26241e-07	2.39965e-09	cant1b	calcium activated nucleotidase 1b	cant1a
119905676	27.8	38.61	39.5	19.92	16.51	19.27	-0.984989	2.38436e-07	2.54632e-09	LOC119905676	ERBB receptor feedback inhibitor 1	LOC566587
119891451	3.81	3.79	3.36	9.79	7.96	7.97	1.12718	2.52582e-07	2.71574e-09	dgcr6	DiGeorge syndrome critical region gene 6	dgcr6
BGI_novel_G001644	0.35	0.22	0.4	1.09	1.62	1.17	1.79529	2.58208e-07	2.80437e-09	BGI_novel_G001644	Novel_gene	LOC110439882
119891235	44.42	36.39	40.56	76.37	65.14	62.85	0.668515	2.61873e-07	2.85368e-09	LOC119891235	hsp90 co-chaperone Cdc37	cdc37
119910815	20.32	21.65	20.3	40.58	32.41	34.23	0.692937	2.73462e-07	2.99984e-09	dnajb6b	DnaJ heat shock protein family (Hsp40) member B6b	dnajb6a	Fork
119882332	9.64	9.88	11.36	20.87	21.32	19.14	0.898977	2.84189e-07	3.13815e-09	mesd	mesoderm development LRP chaperone	mesd
119888785	33.21	25.88	33.95	50.51	64.28	64.5	0.858521	3.33393e-07	3.6936e-09	egr1	early growth response 1	egr1
119898106	17.69	18.84	19.91	13.1	10.32	10.05	-0.820715	3.62917e-07	4.04706e-09	kiaa1143	KIAA1143 ortholog	zgc:77056
119902122	41.25	36.98	40.63	71.32	62.7	58.07	0.610819	3.78237e-07	4.27101e-09	cacybp	calcyclin binding protein	cacybp
119901602	15.34	15.33	16.33	8.59	8.59	11.16	-0.794629	3.78237e-07	4.27285e-09	cahz	carbonic anhydrase	cahz
119909911	88.47	78.11	98.43	57.02	63.68	58.82	-0.631746	3.98635e-07	4.51777e-09	LOC119909911	myristoylated alanine-rich C-kinase substrate-like	marcksa	Homeobox
119913628	10.31	8.95	11.41	21.71	23.27	17.58	0.934739	4.51658e-07	5.15149e-09	LOC119913628	cytochrome b5	cyb5a	AF-4
119886145	3.29	3.62	3.59	7.34	7.17	5.79	0.913431	4.55399e-07	5.2107e-09	larp4ab	La ribonucleoprotein 4Ab	larp4aa
119899177	73	76.99	73.59	51.84	48.49	51.69	-0.62736	4.59361e-07	5.27273e-09	smdt1b	single-pass membrane protein with aspartate-rich tail 1b	smdt1b
119884537	7.46	6.4	7.53	12.23	12.99	12	0.716656	4.77477e-07	5.51535e-09	nxpe3	neurexophilin and PC-esterase domain family, member 3	nxpe3
119900706	8.41	7.78	7.93	5.37	4.91	5.74	-0.661139	4.77477e-07	5.5051e-09	zfr2	zinc finger RNA binding protein 2	zfr2
119886844	13.72	12.2	11.23	21.45	21.07	23.67	0.747567	5.20658e-07	6.05196e-09	zgc:171566	zgc:171566	zgc:171566
119905024	14.04	13.7	17.42	9.97	8.13	9.3	-0.784762	5.23811e-07	6.10764e-09	LOC119905024	6-phosphofructo-2-kinase/fructose-2,6-bisphosphatase-like	si:dkey-96f10.1
119902050	14.25	10.61	11.9	7.83	6.67	7.95	-0.768027	5.27444e-07	6.18832e-09	LOC119902050	adenylate cyclase type 1-like	adcy1b
119883499	25.13	35.54	32.33	14.4	17.36	11.01	-1.16343	5.45533e-07	6.44019e-09	s1pr5a	sphingosine-1-phosphate receptor 5a	s1pr5a
119892312	68.25	100.46	91.14	48.9	51.42	41.29	-0.92708	5.51521e-07	6.53091e-09	LOC119892312	noelin-like	olfm1a
119890136	9.91	4.64	6.71	32.04	30.03	16.87	1.70128	6.03663e-07	7.21413e-09	LOC119890136	cytochrome P450 1A1	cyp1a
119883953	8.76	8.64	9.29	20.39	31.77	19.66	1.30391	6.05497e-07	7.25805e-09	LOC119883953	uncharacterized LOC119883953	zgc:113263	zf-C2H2
119913222	21.22	21.65	24.96	36.6	37.11	36.63	0.759667	6.07729e-07	7.30687e-09	LOC119913222	BCLAF1 and THRAP3 family member 3-like	zgc:112982
119896515	7.23	6.79	7.24	18.57	13.69	12.47	0.974226	6.53592e-07	7.88204e-09	dnajb1a	DnaJ heat shock protein family (Hsp40) member B1a	dnajb1a
BGI_novel_G000121	0.04	0	0	2.41	2.63	0.5	3.38971	6.54683e-07	7.94275e-09	BGI_novel_G000121	Novel_gene	eci2
119904958	11.45	10.71	12.95	7.84	8.29	7.15	-0.664023	6.59061e-07	8.01981e-09	LOC119904958	TBC1 domain family member 25-like	tbc1d25
119892583	9.65	9.48	10.98	6.18	6.54	7.37	-0.645716	7.20724e-07	8.8487e-09	cdk12	cyclin-dependent kinase 12	cdk12	zf-C2H2
119907750	2.11	1.77	1.53	3.61	3.79	3.94	0.986892	7.25845e-07	8.93794e-09	LOC119907750	zinc finger MYM-type protein 4-like	zmym4.1
119883512	4.75	4.33	5.14	11.62	9.03	10.22	1.01544	8.206e-07	1.01644e-08	samsn1a	SAM domain, SH3 domain and nuclear localisation signals 1a	samsn1a
119918234	9.98	10.56	11.08	6.67	6.81	7.81	-0.648398	8.66446e-07	1.07952e-08	kdm7aa	lysine (K)-specific demethylase 7Aa	kdm7ab
119910906	4.46	5.4	4.43	12.58	10.76	11.99	1.19326	8.69426e-07	1.08639e-08	LOC119910906	protein Hikeshi-like	hikeshi
119886650	49.28	83.03	81.28	10.51	2.65	6.26	-2.7408	8.86047e-07	1.11359e-08	fkbp5	FKBP prolyl isomerase 5	fkbp5
119908932	78.76	76.89	82.14	114.29	143.05	124.85	0.657482	8.96666e-07	1.13345e-08	LOC119908932	DNA (cytosine-5)-methyltransferase 3A-like	dnmt3aa
119895322	0.94	1.15	0.79	0.05	0.06	0	-3.18415	9.4082e-07	1.19268e-08	LOC119895322	protein SCO2 homolog, mitochondrial-like	sco2
119902689	3.05	3.03	3.35	5.99	5.77	5.01	0.674712	1.0235e-06	1.30121e-08	LOC119902689	uncharacterized LOC119902689	LOC110437898
119896888	0	0.04	0.04	2.54	0.85	1.16	3.32315	1.04038e-06	1.32646e-08	rrp15	ribosomal RNA processing 15 homolog	rrp15
119899519	18.86	22.74	21.63	35.87	33.8	35.29	0.647379	1.04152e-06	1.33169e-08	exosc1	exosome component 1	exosc1
119897237	2.81	2.49	1.62	14.74	13.03	7.5	2.04133	1.09316e-06	1.41265e-08	hamp	hepcidin antimicrobial peptide
119899004	11.2	10.18	10.01	18.47	16.24	18.28	0.671178	1.1368e-06	1.47416e-08	cisd2	CDGSH iron sulfur domain 2	cisd2
119882868	16.08	18.28	18.8	12.71	11.74	12.71	-0.589781	1.20278e-06	1.5641e-08	LOC119882868	TCDD-inducible poly(ADP-ribose) polymerase	tiparp
119893525	41.92	31.41	41.18	107.32	120.1	63.58	1.22665	1.5644e-06	2.05139e-08	LOC119893525	UPF0428 protein CXorf56 homolog	steep1
119882730	0.39	0.27	0.29	0.82	0.92	0.86	1.23918	1.71274e-06	2.25835e-08	rnaset2l	ribonuclease T2, like	rnaset2l
119908764	5.11	5.53	5.29	12.81	9.3	9.62	0.917883	1.73679e-06	2.29638e-08	dll4	delta-like 4 (Drosophila)	dll4
119915416	5.31	5.96	5.65	12.36	9.97	10.24	0.854056	1.73764e-06	2.3038e-08	eif2ak1	eukaryotic translation initiation factor 2-alpha kinase 1	eif2ak1
119904198	1.34	1.16	1.81	4.04	4.33	4.36	1.41645	1.8532e-06	2.46375e-08	gja8b	gap junction protein alpha 8 paralog b	gja8b	HSF
119914257	5.91	6.6	5.77	8.24	12.55	9.65	0.915861	1.90775e-06	2.54321e-08	mapkap1	MAPK associated protein 1	mapkap1
119904960	9.54	9.13	9.64	15.52	13.64	15.74	0.585502	2.10949e-06	2.81981e-08	LOC119904960	procollagen-lysine,2-oxoglutarate 5-dioxygenase 1-like	plod1a
119888277	56.68	43.33	54.74	23.35	33.18	27.73	-0.931169	2.2605e-06	3.06272e-08	LOC119888277	heterogeneous nuclear ribonucleoprotein A0-like	hnrnpa0a	Fork
119885844	2.02	4.34	3.2	1.2	1.01	0.79	-1.64158	2.33612e-06	3.17366e-08	fer1l4	fer-1 like family member 4	fer1l4
119885546	13.32	12.18	14.11	8.2	8.5	9.64	-0.658588	2.34644e-06	3.1962e-08	LOC119885546	cytosolic 10-formyltetrahydrofolate dehydrogenase-like	aldh1l1
119900822	41.03	45.45	41.94	32.94	28.31	27.72	-0.606064	2.4344e-06	3.32487e-08	elovl1b	ELOVL fatty acid elongase 1b	elovl1b
119891841	26.44	25.87	22.91	11.76	14.85	16.87	-0.859027	2.46141e-06	3.37069e-08	plat	plasminogen activator, tissue	plat
119911555	135.39	153.56	116.24	89.67	90.86	95.1	-0.616522	2.52107e-06	3.47071e-08	LOC119911555	serine/threonine-protein phosphatase 2B catalytic subunit	ppp3ca	THAP
BGI_novel_G001033	2.85	3.85	5.11	1.34	1.77	1.72	-1.31146	2.60594e-06	3.61594e-08	BGI_novel_G001033	Novel_gene	syt16
119898827	16.22	16.57	17.05	30.21	26.25	25.99	0.642522	2.66554e-06	3.70833e-08	LOC119898827	annexin A5-like	anxa5b
119902353	15.42	18.89	18.73	9.33	6.51	10.27	-1.07142	2.73589e-06	3.81613e-08	rgs18	regulator of G protein signaling 18	rgs18
119909949	19.86	14.89	19.99	42.11	27.23	39.83	0.89509	2.77994e-06	3.88768e-08	LOC119909949	inositol-3-phosphate synthase 1-A-like
119915638	32.76	30.31	29.91	21.27	16.82	22.02	-0.689696	2.78055e-06	3.89862e-08	LOC119915638	hepatic leukemia factor-like	hlfa	TF_bZIP
119914212	53.19	51.76	40.58	85.53	69.31	76.06	0.779146	3.05485e-06	4.3498e-08	ass1	argininosuccinate synthase 1	ass1
BGI_novel_G000903	3.93	3.26	4.87	2.07	2.16	2.22	-0.959846	3.20701e-06	4.60141e-08	BGI_novel_G000903	Novel_gene	pogzb
119900393	24.68	24.27	29.32	17.72	16.86	19.68	-0.60313	3.46175e-06	5.00463e-08	tmem198b	transmembrane protein 198b	tmem198b
119893795	3.54	2.14	5.18	0.7	0.3	0.33	-2.55957	3.46557e-06	5.02275e-08	LOC119893795	beta-1,3-galactosyl-O-glycosyl-glycoprotein beta-1,6-N-acetylglucosaminyltransferase 3-like	gcnt3
119896564	0.13	0.06	0.24	1.25	1.55	0.68	2.57912	3.52636e-06	5.12366e-08	LOC119896564	serine protease 27-like	prss60.2
119885049	3.24	3.5	3.1	2.11	1.28	1.53	-1.32402	3.55049e-06	5.17162e-08	LOC119885049	monocyte to macrophage differentiation factor 2-like	mmd2a
119884099	1.12	0.63	0.87	4.66	7.63	3.28	2.18689	3.64889e-06	5.3344e-08	LOC119884099	protein-methionine sulfoxide oxidase mical3a-like	mical3a
119889661	1.6	1.21	1.11	3.55	3.61	2.7	1.23118	3.64889e-06	5.34146e-08	LOC119889661	uncharacterized LOC119889661	si:dkey-65l23.2
119910341	35.43	32.93	37.54	21.89	25.46	25.69	-0.606236	4.16768e-06	6.13117e-08	csrnp1b	cysteine-serine-rich nuclear protein 1b	csrnp1b
119892822	0.4	0.35	0.27	1.05	1.48	2.05	1.91692	4.23483e-06	6.24533e-08	LOC119892822	bifunctional epoxide hydrolase 2-like	ephx2
119896217	26.41	21.42	23.15	44.06	37.06	37.22	0.653592	4.27101e-06	6.3142e-08	c1qbp	complement component 1, q subcomponent binding protein	c1qbp
119891088	10.61	12.19	13.9	7.36	6.96	7.78	-0.796531	4.41601e-06	6.54461e-08	acsl2	acyl-CoA synthetase long chain family member 2	acsl2
119908908	18.73	24.22	21.05	10.93	11.77	7.88	-1.10837	4.56751e-06	6.80232e-08	nfkbiaa	nuclear factor of kappa light polypeptide gene enhancer in B-cells inhibitor, alpha a	nfkbiab	RHD
119888826	56.59	50.83	47	36.71	32.36	37.57	-0.60633	4.60115e-06	6.88584e-08	cetn2	centrin, EF-hand protein, 2	cetn2
119910959	52.92	54.74	51.73	37.46	32.39	41.63	-0.58899	4.60115e-06	6.88461e-08	maf1b	MAF1 homolog, negative regulator of RNA polymerase III b	maf1b
119888367	25.51	22.63	21.88	45.81	39.03	35.58	0.696203	4.97156e-06	7.45824e-08	tmem33	transmembrane protein 33	tmem33
119904535	0.58	0.55	0.7	1.6	1.5	1.28	1.14834	5.13417e-06	7.73948e-08	fer1l6	fer-1 like family member 6	otofa
119897289	0.56	0.3	0.49	1.29	1.62	1.82	1.72625	5.13437e-06	7.77355e-08	LOC119897289	NACHT, LRR and PYD domains-containing protein 12-like	LOC559196
119907837	4.73	4.48	5.15	2.68	2.32	3.06	-0.895764	5.13437e-06	7.77708e-08	nt5c1aa	5'-nucleotidase, cytosolic IAa	nt5c1aa
119901710	107.65	110.48	134.1	85.05	60.87	57.52	-0.849982	5.33235e-06	8.13508e-08	crema	cAMP responsive element modulator a	crema	TF_bZIP
119883413	10.3	11.11	12.63	7.55	7.98	7.21	-0.651152	5.55135e-06	8.57173e-08	mnta	MAX network transcriptional repressor a	mnta	bHLH
119883258	2.3	1.99	2.31	3.8	5.26	5.28	1.087	5.55135e-06	8.57693e-08	si:ch211-106h11.1	volume-regulated anion channel subunit LRRC8D	si:ch211-106h11.1
119905440	80.22	56.53	73.62	45.19	45.66	47.3	-0.674278	5.72552e-06	8.88048e-08	LOC119905440	IQ motif and SEC7 domain-containing protein 1-like	LOC560461	zf-C2H2
119900885	1.03	1.16	1.34	3.09	2.69	2.74	1.14858	5.7726e-06	8.97448e-08	LOC119900885	mucin-3A-like	LOC110440009	MBD
BGI_novel_G002378	0.06	0	0	1.37	0.93	0.46	3.0739	5.85187e-06	9.11897e-08	BGI_novel_G002378	Novel_gene	si:ch211-194m7.8
119909836	3.3	4.23	5.01	8.76	8	7.94	0.884172	6.28473e-06	9.81632e-08	zfyve21	zinc finger, FYVE domain containing 21	zfyve21
119893475	81.6	94.2	97.7	141.93	139.09	163.73	0.620321	6.50883e-06	1.02366e-07	cd59b	CD59 molecule (CD59 blood group) b	si:ch211-286c4.6
119893594	7.6	6.49	7.53	15.19	12.78	11.7	0.785682	6.50883e-06	1.02373e-07	oaz2a	ornithine decarboxylase antizyme 2a	oaz2a
119895689	9.72	11.01	10.67	6.17	7.04	7.13	-0.694962	7.00383e-06	1.10921e-07	LOC119895689	actin filament-associated protein 1-like 1	afap1l1b
119908687	10.31	9.45	8.29	14.19	15.53	15.03	0.591902	7.1337e-06	1.13237e-07	lama4	laminin, alpha 4	lama4
119906834	4.57	5.25	4.68	28.34	14.17	11.34	1.67694	7.56341e-06	1.21157e-07	LOC119906834	progranulin-like	grna
119888827	31.76	42.61	51.11	22.99	20.83	18.74	-1.05054	7.56341e-06	1.21157e-07	si:dkey-27i16.2	regulator of cell cycle RGCC-like	si:dkey-27i16.2
BGI_novel_G001478	15.95	10.35	15.16	7.72	6.85	7.18	-0.98386	7.7225e-06	1.24267e-07	BGI_novel_G001478	Novel_gene	dkc1
119905337	7.77	11.35	9.22	19.99	16.06	19.36	0.743232	7.75553e-06	1.2508e-07	tcea2	transcription elongation factor A (SII), 2	tcea2
119910944	1.09	0.6	0.36	0	0	0	-3.11239	7.94593e-06	1.28728e-07	LOC119910944	trichohyalin-like
119897936	0.24	0.24	0.33	2.5	16.63	1.31	2.95589	7.95636e-06	1.29186e-07	LOC119897936	nuclear receptor coactivator 7	LOC792958
119894979	20.18	20.54	22.04	11.75	15.22	14.33	-0.672549	7.96034e-06	1.2954e-07	mcama	melanoma cell adhesion molecule a	mcama
119897474	13.06	14.52	14.84	8.62	9.59	6.82	-0.823348	8.04335e-06	1.31183e-07	rasip1	Ras interacting protein 1	rasip1
119895394	0.63	0.16	0.56	0	0	0	-3.11508	8.15399e-06	1.3358e-07	LOC119895394	uncharacterized abhydrolase domain-containing protein DDB_G0269086-like		zf-C2H2
119890307	1.92	1.88	1.69	0.57	0.52	0.45	-1.7614	8.23107e-06	1.35141e-07	slc22a31	solute carrier family 22 member 31	slc22a31
119882261	63.48	69.99	70.79	111.44	158.12	111.5	0.810263	8.25952e-06	1.36209e-07	aldoca	aldolase C, fructose-bisphosphate, a	aldoca
119898452	1.22	1.75	1.48	0.09	0.22	0.08	-2.36911	8.29562e-06	1.37105e-07	LOC119898452	serine/threonine-protein kinase/endoribonuclease IRE1-like	LOC101886687
119893351	1.72	1.72	1.31	3.62	4	3.42	1.10126	8.29863e-06	1.37456e-07	cry1b	cryptochrome circadian regulator 1b	cry1b
119904241	23.09	22.54	27.3	16.13	17.91	14.25	-0.663708	8.34548e-06	1.38536e-07	sik1	salt-inducible kinase 1	sik1
119908984	0.89	0.96	0.68	1.98	11.47	11.04	2.54005	8.89164e-06	1.48248e-07	LOC119908984	mitochondrial glycine transporter A-like	slc25a38a
BGI_novel_G001405	2.63	3.84	3.74	0.59	0.73	1.02	-1.96164	9.0952e-06	1.52633e-07	BGI_novel_G001405	Novel_gene	ddit4
119896814	12.69	8.11	11.55	24.45	20.76	28.3	1.07749	9.0952e-06	1.52492e-07	LOC119896814	calreticulin-like	calr3a	Homeobox
119908240	1.24	0.22	0.77	0	0	0	-3.11344	9.7143e-06	1.63728e-07	LOC119908240	WD repeat-containing protein 19-like	wdr19
119902549	3.61	3.53	3.8	8.84	7.11	6.76	0.957674	9.86671e-06	1.67014e-07	LOC119902549	C-C chemokine receptor type 3-like	ccr12a
119885934	9.57	11.88	10.43	21.32	17.82	19.03	0.776132	1.0443e-05	1.77906e-07	ctsz	cathepsin Z	ctsz
119908982	19.44	17.01	17.74	29.33	30.67	26.82	0.597082	1.07248e-05	1.83486e-07	si:ch211-51e12.7	uncharacterized LOC119908982		zf-C2H2
119889635	3.87	6.85	6.07	2.61	2.52	2.01	-1.28924	1.09099e-05	1.87195e-07	LOC119889635	nuclear GTPase SLIP-GC-like	nuggc.1
119885620	3.42	3.13	2.95	6.06	5.75	5.55	0.769439	1.09593e-05	1.88692e-07	nek4	NIMA-related kinase 4	nek4
119910567	21.5	19.27	18.12	34.66	30.67	30.69	0.621751	1.09699e-05	1.89273e-07	gskip	gsk3b interacting protein	gskip
119900791	0.99	1.17	0.83	23.7	17.36	3.76	2.76178	1.13325e-05	1.95942e-07	sele	selectin E	sele
119885706	2.18	2.85	2.98	4.97	5.57	4.74	0.845405	1.17162e-05	2.03426e-07	slc26a6l	solute carrier family 26 member 6, like	slc26a6l
119916062	4.48	4.85	4.88	1.63	2.52	2.63	-1.10623	1.18289e-05	2.06244e-07	top2a	DNA topoisomerase II alpha	top2a	Tub
119912422	98.61	61.25	95	40.61	46.53	49.05	-0.953056	1.19999e-05	2.09661e-07	LOC119912422	H-2 class II histocompatibility antigen, E-S beta chain-like	mhc2dab
119884575	8.98	4.9	7.32	3.06	3.02	3.07	-1.23651	1.258e-05	2.20709e-07	LOC119884575	sodium- and chloride-dependent GABA transporter 2-like	slc6a13
119899659	0.61	0.82	0.68	2.7	2.33	2.16	1.55858	1.29401e-05	2.28438e-07	LOC119899659	CD209 antigen-like	si:dkey-187i8.2	TF_bZIP
119894224	0.12	0.08	0.22	4.16	1.67	0.87	2.79306	1.36175e-05	2.40891e-07	LOC119894224	olfactomedin-like	si:ch211-194m7.4
119897764	0.5	0.32	0.3	1.63	0.49	1.53	1.5072	1.3701e-05	2.42866e-07	LOC119897764	complement C4-B-like	c4b
119904122	4.62	7.63	7.57	31.5	20.28	16.51	1.58308	1.40147e-05	2.49074e-07	LOC119904122	cytochrome c-like	cycsb
119885846	11.02	10.69	10.47	15.88	22.26	17.59	0.706985	1.415e-05	2.53308e-07	LOC119885846	trinucleotide repeat-containing gene 6A protein-like	tnrc6c1
119902233	8.91	9.99	12.01	7.17	7.93	7.18	-0.631324	1.44889e-05	2.60516e-07	pde4ca	phosphodiesterase 4C, cAMP-specific a	pde4ca
119895934	5.51	6.73	5.47	2.16	2.15	3.15	-1.25543	1.45685e-05	2.62477e-07	LOC119895934	beta-galactosidase-1-like protein 2	LOC100332851
119891332	7.96	9.34	9.48	4.91	6	6.12	-0.773124	1.4787e-05	2.6695e-07	zdhhc8b	zinc finger DHHC-type palmitoyltransferase 8b	zdhhc8b
119913199	0.82	0.59	0.55	2.52	2.04	2.1	1.60253	1.4846e-05	2.68555e-07	LOC119913199	ATP synthase-coupling factor 6, mitochondrial-like
119901337	13.71	15.23	13.17	19.9	22.67	23.76	0.600345	1.52914e-05	2.78279e-07	LOC119901337	complement factor H-like	cfh
119882652	200.43	263.99	191.45	435.26	553.33	364.48	0.943332	1.53784e-05	2.8042e-07	LOC119882652	ferritin, middle subunit	fthl27
119899318	61.12	66.4	69.93	42.35	36.17	50.49	-0.683433	1.55629e-05	2.8435e-07	LOC119899318	probable ATP-dependent RNA helicase DDX5	ddx5
119898884	4.52	6.51	6.13	10.77	9.49	9.94	0.713579	1.67085e-05	3.07102e-07	ppm1k	protein phosphatase, Mg2+/Mn2+ dependent, 1K	ppm1kb	bHLH
119895061	2.54	1.83	1.76	5.87	4.74	4.81	1.20521	1.70368e-05	3.13754e-07	si:ch211-76l23.4	uncharacterized si:ch211-76l23.4	si:ch211-76l23.4
119894464	61.68	66.4	69.89	45	40.62	53.07	-0.586038	1.73217e-05	3.2026e-07	slc6a15	solute carrier family 6 member 15	slc6a15
119918368	1.43	1.49	1.55	0.23	0.15	0.31	-2.27935	1.74317e-05	3.22926e-07	plaat1l	phospholipase A and acyltransferase 1-like	plaat1l
119885594	4.7	4.71	4.27	3.19	3.13	2.83	-0.650432	1.82093e-05	3.37993e-07	ippk	inositol 1,3,4,5,6-pentakisphosphate 2-kinase	ippk
119885430	24.49	22.77	22.79	39.31	40.95	31.4	0.589729	1.90195e-05	3.55794e-07	LOC119885430	potassium voltage-gated channel subfamily A member 2	kcna2b
119883238	4.51	4.97	6.16	2.99	3.02	2.39	-0.955909	1.91566e-05	3.59055e-07	ssh2a	slingshot protein phosphatase 2a	ssh2a
119899785	1.33	1.16	1.29	2.88	2.94	2.41	1.07454	1.97195e-05	3.71755e-07	LOC119899785	NACHT, LRR and PYD domains-containing protein 3-like	LOC100536924
119888094	3.89	4.68	3.29	8.66	10.15	10.39	1.16364	2.04911e-05	3.87339e-07	LOC119888094	telomere length and silencing protein 1 homolog	zgc:103692
119890530	5.87	5.65	5.98	12.5	10.29	10.04	0.814682	2.04911e-05	3.88534e-07	LOC119890530	isocitrate dehydrogenase [NADP], mitochondrial-like	idh2
119909738	0	0	0	0.82	0.47	0.71	2.98834	2.08208e-05	3.96299e-07	LOC119909738	gastrula zinc finger protein XlCGF71.1-like	LOC108184007
119911371	0.43	0.35	0.16	1.36	1.22	1.2	1.71018	2.18573e-05	4.19203e-07	LOC119911371	peripherin-2-like	prph2b
119885694	2.12	1.92	1.61	5.64	5.79	4.22	1.32111	2.20127e-05	4.22983e-07	tnfrsf1b	tumor necrosis factor receptor superfamily, member 1B	tnfrsf1b
119884534	19.22	19.32	18.67	33.17	42.44	29.67	0.791057	2.2469e-05	4.32566e-07	LOC119884534	collagen alpha-1(IV) chain-like	col4a1
119898173	0.04	0.02	0.04	0.07	4.04	3.95	2.99632	2.26669e-05	4.37199e-07	LOC119898173	uncharacterized LOC119898173	LOC100006870	TF_bZIP
119910382	6.23	7.47	7.46	14.22	12.69	11.69	0.776316	2.30081e-05	4.45454e-07	bdh1	3-hydroxybutyrate dehydrogenase, type 1	bdh1
119903391	7.12	7.56	8.12	4.97	4.25	5.21	-0.728601	2.35683e-05	4.5801e-07	gpr45	G protein-coupled receptor 45	gpr45
119919136	0.36	0.44	0.61	1.86	2.1	1.47	1.72173	2.44608e-05	4.77133e-07	LOC119919136	zinc finger protein 709-like	LOC103910593	zf-C2H2
119901576	13.57	14.64	15.8	9.75	11.34	9.35	-0.602401	2.68497e-05	5.28607e-07	dusp16	dual specificity phosphatase 16	dusp16
119905528	9.49	7.39	10.95	5.41	5.41	6.01	-0.779198	2.78908e-05	5.50117e-07	ccdc120a	coiled-coil domain containing 120a	ccdc120a
119894225	0	0	0.02	2.19	0.78	0.36	2.97428	2.85394e-05	5.63947e-07	LOC119894225	olfactomedin-4-like	LOC797571
119882857	7.4	8.17	8.83	18.21	22.41	12.62	1.01726	2.88909e-05	5.7299e-07	LOC119882857	large neutral amino acids transporter small subunit 4-like	slc43a2b
119905690	14.52	10.57	11.03	25.37	21.96	19.93	0.804943	2.89077e-05	5.74373e-07	LOC119905690	PRELI domain containing protein 3B-like	prelid3b
119912893	10.91	8.92	1.28	0.72	1.18	1.24	-2.55034	2.8957e-05	5.76405e-07	LOC119912893	C-type mannose receptor 2-like	zgc:92594
119903909	2.11	2.17	2.14	5.54	4.77	4.77	1.08986	2.95075e-05	5.89507e-07	LOC119903909	protein lifeguard 3-like	tmbim1a
119907754	1.46	1.66	1.57	3.02	3.35	2.87	0.789895	2.98141e-05	5.96716e-07	zmym4.1	zinc finger MYM-type containing 4, tandem duplicate 1	zmym4.1
119895787	5.13	4.62	6.24	17.92	32.2	11.04	1.69998	3.08977e-05	6.22576e-07	irf1b	interferon regulatory factor 1b	irf1b	IRF
119900664	6.48	7.19	6.43	10.64	13.19	11.45	0.723629	3.26185e-05	6.58767e-07	p3h2	prolyl 3-hydroxylase 2	p3h2
119895761	10.87	14.16	15.1	8.09	7.64	7.42	-0.853138	3.283e-05	6.64232e-07	LOC119895761	ubiquitin carboxyl-terminal hydrolase 2-like	usp2b
119915831	5.91	5.61	5.76	10.09	9.6	9.3	0.639014	3.30288e-05	6.69454e-07	LOC119915831	nucleolar transcription factor 1-B-like	ubtf	HMG
119900132	1.91	2.02	2.12	5.62	3.68	4.34	1.06567	3.34312e-05	6.8107e-07	LOC119900132	cytochrome b-245 heavy chain	cybb
119886048	12.78	9.25	10.55	23.36	19.06	18.93	0.819874	3.34349e-05	6.83742e-07	cnpy2	canopy FGF signaling regulator 2	cnpy2
119882427	23.3	27.6	27.11	43.46	42.77	39.07	0.600447	3.52925e-05	7.24311e-07	tagln	transgelin	tagln
119888811	6.05	5.82	6.69	22.95	12.9	12.44	1.22135	3.80578e-05	7.8521e-07	efemp2a	EGF containing fibulin extracellular matrix protein 2a	efemp2a
119886374	3.8	3.95	4.39	1.43	1.83	2.52	-1.09863	3.83649e-05	7.92939e-07	LOC119886374	FYVE, RhoGEF and PH domain-containing protein 5-like	fgd5a
119908851	2.04	1.53	1.67	3.43	3.73	3.01	0.863883	3.87378e-05	8.02054e-07	magl	MAX dimerization protein MGA-like	mgaa	T-box
119900311	0	0	0	0.47	0.95	0.43	2.92076	3.8739e-05	8.03486e-07	LOC119900311	complement factor H-like	cfh
119886191	40.57	32.23	31.32	52.18	61.96	58.28	0.644048	3.98138e-05	8.29921e-07	LOC119886191	class E basic helix-loop-helix protein 40-like	bhlhe40	bHLH
119913294	8.51	8.08	8.65	13.35	15.54	11.81	0.606204	3.98138e-05	8.32806e-07	polr2a	RNA polymerase II subunit A	polr2a
119899554	13.45	16.99	15.82	11.15	10.98	11	-0.64292	3.98138e-05	8.31354e-07	syngr2b	synaptogyrin 2b	syngr2b
119882601	1.29	1.37	1.15	3.13	2.55	2.65	1.02062	4.00143e-05	8.40111e-07	tbx2b	T-box transcription factor 2b	tbx2b	T-box
119904404	14.18	15.55	13.29	25.86	22.77	22.58	0.641008	4.23896e-05	8.9306e-07	dnajc15	DnaJ (Hsp40) homolog, subfamily C, member 15	dnajc15
119913282	2.68	3.2	2.19	0.78	0.84	1.43	-1.39769	4.23896e-05	8.92101e-07	LOC119913282	uncharacterized LOC119913282	bty
119898927	3.35	3.04	4.81	19.78	14.7	7.03	1.65787	4.3702e-05	9.25473e-07	LOC119898927	polyunsaturated fatty acid lipoxygenase ALOX15B-like	si:dkey-17e16.9
BGI_novel_G000988	0.33	0.2	0.49	1.04	1.41	1.54	1.71179	4.4359e-05	9.42608e-07	BGI_novel_G000988	Novel_gene
119908847	0.98	0.82	2.32	10.89	10.71	4	2.14859	4.44678e-05	9.46535e-07	LOC119908847	gap junction Cx32.2 protein-like	gja13.1	HSF
119892166	8.63	9.12	9.5	31.08	23	14.84	1.15397	4.66177e-05	9.93992e-07	ramp2	receptor (G protein-coupled) activity modifying protein 2	ramp2
119901443	3.18	3.25	3.29	8.5	10.35	5.18	1.18045	4.77048e-05	1.0189e-06	LOC119901443	exportin-1-like	xpo1b
119917186	6.11	6.32	8.08	28.1	20.34	12.79	1.40708	4.86709e-05	1.04131e-06	bag2	BCL2 associated athanogene 2	bag2
119891739	5.67	6.96	8.58	4	3.63	3.24	-1.00861	5.13116e-05	1.10526e-06	klf9	Kruppel-like factor 9	klf9	zf-C2H2
119915059	4.53	4.86	4.98	8.31	8.87	7.21	0.670854	5.20009e-05	1.12388e-06	LOC119915059	bromodomain-containing protein 3-like	brd3a
BGI_novel_G002174	0.38	0.58	0.78	2.7	4.35	2.28	2.03435	5.32741e-05	1.15527e-06	BGI_novel_G002174	Novel_gene	pck1
119905902	4.73	6.14	4.48	10.76	11.95	10.79	1.01513	5.37881e-05	1.16966e-06	LOC119905902	succinate dehydrogenase [ubiquinone] iron-sulfur subunit, mitochondrial-like	sdhb
119905996	5.51	10.33	11.63	3.94	1.59	2.93	-1.63062	5.52075e-05	1.20321e-06	LOC119905996	serine/threonine-protein kinase 35-like	stk35
BGI_novel_G001861	0	0	0.25	1.38	2.38	3.47	2.79868	5.62026e-05	1.22694e-06	BGI_novel_G001861	Novel_gene	eci2
119895677	50.68	48.93	39.47	33.9	25.35	31.64	-0.683326	5.99405e-05	1.31508e-06	LOC119895677	neuronal migration protein doublecortin-like	dclk1a
119911806	6.13	7.62	7.89	13.06	12.57	12.69	0.733741	6.07816e-05	1.34166e-06	LOC119911806	lecithin retinol acyltransferase-like	lratb.2
119916474	10.64	10.81	8.35	5.48	4.02	5.56	-1.02873	6.10523e-05	1.35056e-06	LOC119916474	rho-related GTP-binding protein RhoN-like	rnd2
119908520	112.84	137.22	145.21	91.39	88.52	61.86	-0.770252	6.47328e-05	1.43903e-06	akap12b	A kinase (PRKA) anchor protein 12b	akap12b	Homeobox
119890554	7.1	6.73	6.53	12.77	12.54	11.81	0.661358	6.52225e-05	1.45228e-06	LOC119890554	pro-cathepsin H-like	ctsh
119919352	0.31	0.16	0.3	0.95	1.21	1.05	1.78947	6.84238e-05	1.53102e-06	LOC119919352	zinc finger protein 850-like	LOC100537853	zf-C2H2
119901983	41.98	38.51	41.4	21.56	30.07	24.46	-0.740899	7.08079e-05	1.59466e-06	LOC119901983	aquaporin FA-CHIP-like	aqp1a.1
119896493	6.68	6.87	7.18	13.3	12.33	10.22	0.797936	7.14056e-05	1.61071e-06	xab2	XPA binding protein 2	xab2
119910797	6.33	6.18	7.62	3.44	2.77	3.15	-1.18188	7.15065e-05	1.61558e-06	LOC119910797	T cell receptor beta chain MC.7.G5-like	LOC100538332
119892097	8.62	8.06	9.01	14.85	13.64	12.45	0.588348	7.31271e-05	1.65486e-06	tars1	threonyl-tRNA synthetase 1	tars1
119886121	2.03	1.87	1.62	0.68	0.46	0.88	-1.42831	7.63774e-05	1.73118e-06	LOC119886121	immunoglobulin-like and fibronectin type III domain-containing protein 1	igfn1.4
119911469	8.56	8.73	9.43	6.7	4.98	6.22	-0.648007	7.66171e-05	1.7394e-06	paqr9	progestin and adipoQ receptor family member 9	paqr9
119901899	0.35	0.33	0.34	2.32	1.41	0.85	1.86766	7.7861e-05	1.7733e-06	LOC119901899	macrophage mannose receptor 1-like	mrc1b	TF_bZIP
119887406	2.99	2.37	8.59	0	0.43	0	-2.79042	7.9664e-05	1.82594e-06	LOC119887406	Ig heavy chain Mem5-like	ighv4-5
119893420	2.72	3.13	3.21	5.47	5.11	5.48	0.608129	8.22162e-05	1.88959e-06	itpr2	inositol 1,4,5-trisphosphate receptor, type 2	itpr2
119888788	3.09	3.44	2.92	5.85	5.82	5.16	0.735452	8.39091e-05	1.93847e-06	tcirg1b	T cell immune regulator 1, ATPase H+ transporting V0 subunit a3b	tcirg1b
119897690	2.03	2.38	2.05	13.63	8.11	4.25	1.72822	8.43167e-05	1.95095e-06	steap4	STEAP family member 4	steap4
119914232	6.55	8.19	7.83	11.65	16.43	17.19	0.90377	8.44485e-05	1.95707e-06	dmgdh	dimethylglycine dehydrogenase	dmgdh
119893976	8.02	7.03	6.37	3.18	2.91	4.71	-1.03298	9.0633e-05	2.11686e-06	dyrk4	dual-specificity tyrosine-(Y)-phosphorylation regulated kinase 4	dyrk4
119907865	1.23	1.8	2.06	7.92	5.38	4.63	1.59531	9.19258e-05	2.15039e-06	LOC119907865	H-2 class I histocompatibility antigen, Q9 alpha chain-like	mhc1uea
119916146	5.87	3.94	6.56	2.58	2.59	2.73	-1.0848	9.94699e-05	2.35577e-06	LOC119916146	5'(3')-deoxyribonucleotidase, mitochondrial-like
119893665	7.85	6.97	9.16	5.07	4.18	5.05	-0.836062	0.000104612	2.49656e-06	LOC119893665	zinc finger protein aebp2-like	aebp2	zf-C2H2
119907786	3.99	3.05	3.36	7.81	8.64	6.01	1.00221	0.000105865	2.53415e-06	gja4	gap junction protein alpha 4	gja4	HSF
119909572	2.81	2.57	3.3	5.3	5.61	5.12	0.846418	0.000106685	2.5593e-06	abcd4	ATP-binding cassette, sub-family D (ALD), member 4	abcd4
119908117	4.79	5.42	4.96	8.79	9.36	8.42	0.680572	0.000110148	2.65267e-06	sesn2	sestrin 2	sesn2	Homeobox
BGI_novel_G000674	0.72	0.51	0.47	2.13	3.55	1.67	1.80448	0.000114217	2.76312e-06	BGI_novel_G000674	Novel_gene
119900266	6.92	14.48	11.85	4.27	3.87	4.98	-1.33623	0.000114744	2.78003e-06	igfbp1a	insulin-like growth factor binding protein 1a	igfbp1a
119895423	7.1	7.71	6.12	16.25	15.13	10.61	0.900726	0.000115358	2.7991e-06	mvp	major vault protein	mvp
119899083	5.61	5.6	6.12	4.1	4.15	4.07	-0.619209	0.0001168	2.84257e-06	klf3	Kruppel-like factor 3 (basic)	klf3	zf-C2H2
119911784	92.46	95.39	94.02	173.79	149.67	128.27	0.596874	0.000120298	2.94081e-06	LOC119911784	thioredoxin-like	txn
119916808	1.05	0.89	0.52	4.47	2.63	2.71	1.73338	0.000120824	2.95805e-06	LOC119916808	cholesterol 25-hydroxylase-like protein	ch25h
BGI_novel_G001249	0	0.1	0.22	2.35	1.92	2.52	2.64004	0.000124457	3.07412e-06	BGI_novel_G001249	Novel_gene	vtcn1
119893127	3.58	4.16	4.08	8.97	7.2	6.42	0.835834	0.000124457	3.07324e-06	si:ch1073-390k14.1	deoxyribodipyrimidine photo-lyase	si:ch1073-390k14.1
119884932	1.7	1.98	1.84	3.7	3.96	3.99	0.973857	0.000125115	3.09493e-06	xpnpep3	X-prolyl aminopeptidase 3, mitochondrial	xpnpep3
119888112	18.03	14.48	14.07	9.34	9.04	11.7	-0.697209	0.000134646	3.34536e-06	LOC119888112	GTP-binding protein Di-Ras1-like	diras1b
119904400	6.35	6.82	8.35	4.56	5.04	4.85	-0.627528	0.000136408	3.39906e-06	znf385b	zinc finger protein 385B	znf385b
119893455	9.68	9.14	9.4	6.3	4.73	6.7	-0.735889	0.000138722	3.46679e-06	znf710a	zinc finger protein 710a	znf710a	zf-C2H2
119917728	10.3	8.51	11.22	3.39	5.79	5.61	-1.05101	0.00015037	3.80704e-06	srfb	serum response factor b	srfa	SRF
119915140	22.47	25.78	26.02	57.05	57.19	34.09	0.901878	0.000156301	3.96855e-06	il6st	interleukin 6 signal transducer	il6st
119890282	7.11	7.09	11.8	26.77	35.58	15.63	1.40134	0.000162486	4.161e-06	socs3a	suppressor of cytokine signaling 3a	socs3b
119893415	4.95	6.09	5.29	13.75	8.97	9.86	0.891444	0.000163661	4.19704e-06	herpud1	homocysteine-inducible, endoplasmic reticulum stress-inducible, ubiquitin-like domain member 1	herpud1
119893729	14.91	15.75	14.98	7.2	10.13	10.32	-0.788896	0.000173342	4.4642e-06	LOC119893729	uncharacterized LOC119893729	LOC571902
BGI_novel_G000069	1.36	0.76	2	4.99	5.47	5.7	1.69707	0.000178892	4.62664e-06	BGI_novel_G000069	Novel_gene	LOC100002392
119902849	0.13	0.14	0.09	4.91	0.14	3.3	2.70586	0.000184055	4.77352e-06	LOC119902849	cyclin-A1-like	ccna1
119909403	12.09	12.1	13.35	9.36	10.07	12.5	-0.64435	0.000194087	5.05485e-06	cep43	centrosomal protein 43	cep43
119905129	0.69	0.77	0.64	2.74	2	1.69	1.43589	0.000201312	5.26497e-06	LOC119905129	gastrula zinc finger protein XlCGF57.1-like	LOC100007972	zf-C2H2
119896593	4.77	4.09	4.82	7.64	8.14	7.82	0.729391	0.000203547	5.353e-06	utp18	UTP18 small subunit processome component	utp18
119900568	15.63	12.25	13.74	20.27	22.02	25.11	0.650212	0.000208193	5.49029e-06	LOC119900568	protein SREK1IP1-like	srek1ip1
119893545	1.51	1.71	1.39	2.74	2.94	2.98	0.813497	0.000208193	5.48871e-06	slc45a3	solute carrier family 45 member 3	zgc:77158
119905606	4.32	4.57	4.3	7.87	8.5	7.58	0.767238	0.00020968	5.53713e-06	ca6	carbonic anhydrase VI	ca6
119905568	1.16	1.74	2.24	4.44	3.29	3.79	1.05045	0.000212725	5.64072e-06	ppardb	peroxisome proliferator-activated receptor delta b	ppardb	THR-like
119901968	1.41	1.88	1.49	0.68	0.87	0.92	-1.00108	0.000224141	5.9962e-06	greb1l	GREB1 like retinoic acid receptor coactivator	greb1l
119905160	71.57	55.1	69.87	40.77	48.34	45.79	-0.608229	0.000224141	6.00044e-06	LOC119905160	tubulin alpha-1B chain	tuba1c
119912739	1.71	1.42	1.31	2.98	3.73	3.31	1.06198	0.000226656	6.09246e-06	LOC119912739	zinc finger protein 721-like	LOC100537853	zf-C2H2
119894997	1.52	1.79	1.71	3.72	3.24	3.18	0.973482	0.000228381	6.14712e-06	LOC119894997	microfibrillar-associated protein 3-like	mfap3l
119903420	1.01	0.84	0.77	3.94	4.94	1.73	1.7259	0.000231384	6.24476e-06	LOC119903420	signal transducer and activator of transcription 1-alpha/beta-like	stat1b	STAT
119912912	6.89	8.89	9.21	19.25	15.79	12.43	0.782476	0.000236651	6.42988e-06	irf9	interferon regulatory factor 9	irf9	IRF
119904141	2.7	3.1	3.32	8.71	6.29	5.83	1.06827	0.000237144	6.4519e-06	dnajc3a	DnaJ (Hsp40) homolog, subfamily C, member 3a	dnajc3a
119914441	9.77	12.72	11.09	18.53	17.87	17.32	0.592234	0.000239294	6.5191e-06	ggcx	gamma-glutamyl carboxylase	ggcx
119917460	10.18	13	10.43	22.11	25.8	16.83	0.845933	0.00023952	6.53395e-06	LOC119917460	monocarboxylate transporter 9-like	slc16a9a
119915385	6.72	5.04	7.21	4.05	3.58	3.71	-0.801616	0.000239712	6.54789e-06	LOC119915385	coiled-coil domain-containing protein 120-like	ccdc120b
119897761	6.15	6.42	7.89	4.18	4.63	4.14	-0.681167	0.000240948	6.59914e-06	LOC119897761	rap guanine nucleotide exchange factor 5-like	rapgef5a
119910500	6.68	6.61	6.89	10.89	11.4	10.67	0.622409	0.000246797	6.80417e-06	zdhhc22	zinc finger DHHC-type palmitoyltransferase 22	zdhhc22
119907599	0.99	1.11	0.96	1.76	2.35	1.98	0.886597	0.000257298	7.10303e-06	col11a2	collagen, type XI, alpha 2	col11a2	Homeobox
119895527	11.29	13.11	12.51	22.99	20.39	18.57	0.659659	0.000258929	7.17627e-06	LOC119895527	calumenin-A-like	calua
119887708	3.77	3.84	3.59	6.36	5.73	5.92	0.602148	0.000260072	7.21739e-06	LOC119887708	zinc transporter ZIP10-like	slc39a10
119910984	26.3	25.77	21.73	16.17	14.14	19.06	-0.648543	0.000266813	7.46263e-06	LOC119910984	myelin transcription factor 1-like	sertad4	zf-C2HC
119905762	1.51	1.73	1.6	3.1	3.09	2.76	0.793809	0.000266813	7.45545e-06	slc17a9b	solute carrier family 17 member 9b	slc17a9b
119893294	1.67	1.53	2.01	3.88	3.96	3.11	0.969833	0.000267122	7.48096e-06	spty2d1	SPT2 chromatin protein domain containing 1	spty2d1
119888480	0.5	2.73	0.47	0.13	0.11	0.07	-2.49903	0.000267765	7.50872e-06	LOC119888480	calcium/calmodulin-dependent protein kinase type IV-like	si:ch73-60h1.1
119905637	38.58	28.15	33.09	59.33	64.71	46.25	0.685699	0.000274614	7.7207e-06	rimkla	ribosomal modification protein rimK-like family member A	rimkla
119903978	90.64	64.39	63.88	43.33	47.17	50.5	-0.697664	0.00027529	7.74972e-06	LOC119903978	tubulin alpha chain-like	tuba8l2
119897198	0.48	0.62	0.48	1.89	1.21	1.33	1.44598	0.0002791	7.87725e-06	LOC119897198	sialic acid-binding Ig-like lectin 14	si:dkey-24p1.7
119885762	5.99	6.82	7.12	4.66	5.1	4.6	-0.589148	0.000286939	8.12033e-06	gcnt7	glucosaminyl (N-acetyl) transferase family member 7	gcnt7
119898295	1194.47	1737.7	1437.01	1058.33	952.28	1024.14	-0.605344	0.000291201	8.28224e-06	LOC119898295	myelin basic protein-like	mbpb
119910049	62.9	65.38	61.97	135.44	103.99	93.7	0.717607	0.000300405	8.57675e-06	LOC119910049	cystatin-B-like	cst14a.2
119895207	7.27	6.47	8.7	18.53	14.06	13.24	0.923848	0.000314356	9.04359e-06	npm1a	nucleophosmin 1a	npm1a
119915769	9.34	9.28	9.12	4.56	5.52	6.27	-0.774284	0.000314627	9.06282e-06	fkbp10b	FKBP prolyl isomerase 10b	fkbp10b
119902201	1.2	1.17	0.91	2.92	2.31	3.93	1.31132	0.000317739	9.19708e-06	LOC119902201	mitogen-activated protein kinase kinase kinase 7-like	LOC405768
119891941	14.24	13.84	16.72	10.15	9.84	9.24	-0.683043	0.000318119	9.23274e-06	LOC119891941	telomere length and silencing protein 1 homolog	zgc:103692
119907447	1.7	1.79	1.87	5.81	4.99	3.21	1.23076	0.000319274	9.28945e-06	LOC119907447	prolyl endopeptidase-like	prep
119905394	4.91	5.3	4.62	8.04	9.15	7.01	0.621588	0.000321173	9.35638e-06	si:rp71-79p20.2	zinc finger protein 704	slc2a4rg
119887187	2.47	2.12	3.62	5.54	5.56	6.67	1.00045	0.000325751	9.52522e-06	LOC119887187	serine/threonine-protein kinase PRP4 homolog	prpf4bb
119902659	8.38	9.53	7.13	14.21	14.55	14.68	0.670425	0.000326912	9.58294e-06	LOC119902659	tRNA selenocysteine 1-associated protein 1-like	trnau1apb	bHLH
119899140	9.15	10.43	7.95	17.49	21.32	12.98	0.83967	0.000335836	9.86891e-06	kitb	KIT proto-oncogene, receptor tyrosine kinase b	kitb
119901069	10.61	9.2	11.06	6.73	5.48	6.65	-0.769981	0.000336718	9.90708e-06	rasl11b	RAS-like, family 11, member B	rasl11b
119891798	2.2	2.2	1.75	4.52	3.46	4.4	0.900219	0.000337628	9.94611e-06	LOC119891798	phosphatidylethanolamine-binding protein 4	pebp4
119889300	9.05	7.68	6.75	13.68	11.7	12.44	0.602006	0.00034215	1.00917e-05	lonrf4	LON peptidase N-terminal domain and ring finger 4	lonrf1
119918432	1.54	1.3	1.21	3.17	2.56	2.52	0.919099	0.000343323	1.01513e-05	LOC119918432	DENN domain-containing protein 2A-like	si:dkey-82f1.1
119914838	0.88	0.81	0.64	3.44	2.1	1.69	1.42874	0.00035983	1.07309e-05	LOC119914838	leukemia inhibitory factor receptor-like	lifra
119888329	5.41	5.46	5.32	3.26	2.37	3.95	-0.813915	0.000373145	1.12093e-05	abca1b	ATP-binding cassette, sub-family A (ABC1), member 1B	abca1b
119911825	20.71	17.03	21.2	10.69	12.79	13.6	-0.590618	0.00037961	1.14172e-05	si:dkey-19b23.7	uncharacterized si:dkey-19b23.7	si:dkey-19b23.7
119919143	3.34	3.49	3.19	2.09	2.08	2.13	-0.729954	0.000387957	1.17529e-05	LOC119919143	uncharacterized LOC119919143	kitlga
119913232	1.33	1.57	1.54	4.72	2.44	3.54	1.19629	0.000394594	1.20112e-05	LOC119913232	NACHT, LRR and PYD domains-containing protein 12-like	si:ch211-214b16.3
119886745	11.77	15.31	11.09	4.54	3.6	7.5	-1.23904	0.00039787	1.21254e-05	LOC119886745	glycerol-3-phosphate dehydrogenase [NAD(+)], cytoplasmic-like	gpd1b
119891540	0.04	0	0	1.56	0.78	0.11	2.60875	0.000402999	1.2311e-05	LOC119891540	uncharacterized LOC119891540		Homeobox
119890002	469.42	425.73	492.72	275.36	384.06	265.76	-0.649173	0.00040488	1.23832e-05	LOC119890002	synaptosomal-associated protein 25-A-like	snap25a
BGI_novel_G002016	0.07	0.03	0.11	1.21	0.89	0.45	2.40947	0.000406205	1.24385e-05	BGI_novel_G002016	Novel_gene	si:ch211-194m7.4
119895822	15.68	24.44	22.05	13.5	13.27	11.11	-0.781311	0.000408946	1.25521e-05	phldb1a	pleckstrin homology-like domain, family B, member 1a	phldb1a
119892070	8.01	8.93	9.85	13.62	13.77	11.86	0.744485	0.00040973	1.2591e-05	cdk7	cyclin-dependent kinase 7	cdk7
119888504	4.93	4.73	4.69	8.43	7.04	6.89	0.611844	0.000413956	1.2751e-05	stx3b	syntaxin 3b	stx3b
119897475	0.06	0.17	0.17	5.33	2.25	0.31	2.5195	0.00041808	1.28932e-05	il11a	interleukin 11a	il11a
119889163	10.31	9.82	10.39	6.68	6.63	7.87	-0.591756	0.000419417	1.29529e-05	dcps	decapping enzyme, scavenger	dcps
119894589	0.54	0.54	0.73	0	0	0	-2.59957	0.000419417	1.29649e-05	LOC119894589	extracellular matrix protein FRAS1-like	fras1
119888257	6.24	5.8	6.12	3.92	4.18	4.26	-0.628343	0.000420058	1.3e-05	plppr3b	phospholipid phosphatase related 3b	plppr3b
119915938	7.62	7.68	6.7	14.22	10.04	12.14	0.636085	0.000421639	1.30642e-05	LOC119915938	integrin alpha-M-like	itgam.2
119892163	2.22	2.22	2.72	5.57	5.21	4.71	1.14243	0.000422321	1.31314e-05	LOC119892163	probable gluconokinase
119913205	28.41	25.55	22.65	46.55	33.81	42.39	0.620955	0.000422321	1.31013e-05	ppp1r1c	protein phosphatase 1, regulatory (inhibitor) subunit 1C	ppp1r1c
119885868	5.02	4.41	5.34	3.18	3.05	3.36	-0.687548	0.000422646	1.31799e-05	errfi1a	ERBB receptor feedback inhibitor 1a	errfi1a
119905096	11.42	15.55	11.4	6.56	6.45	6.76	-0.996354	0.000422646	1.31875e-05	LOC119905096	hepatitis A virus cellular receptor 1-like
119910309	0.29	0.37	0.21	4.1	1.97	1.09	2.21717	0.000422646	1.31728e-05	LOC119910309	C-type lectin domain family 4 member M-like	si:ch73-343l4.8	TF_bZIP
119884163	1.27	0.65	2.35	0	0	0	-2.60116	0.00042408	1.32477e-05	LOC119884163	AKT-interacting protein-like	aktip
119883436	1.05	1.05	0.96	2.5	2.01	2	0.972328	0.000453288	1.43083e-05	LOC119883436	uncharacterized LOC119883436	LOC110438894	zf-BED
119885989	0.12	0.5	0.23	0.99	1.81	1.84	1.94877	0.000462391	1.46847e-05	LOC119885989	NLR family CARD domain-containing protein 3-like	si:dkeyp-77c4.1
119906549	0.92	1.68	1.33	0.33	0.33	0.33	-1.82793	0.000462391	1.46851e-05	LOC119906549	thrombospondin type-1 domain-containing protein 4-like	adamtsl7
BGI_novel_G001857	6.71	5.89	6.55	11.75	9.81	9.85	0.625809	0.00046256	1.47186e-05	BGI_novel_G001857	Novel_gene	galnt7
119890347	2.87	2.44	2.96	4.96	4.53	4.79	0.696626	0.00047258	1.50718e-05	supv3l1	SUV3-like helicase	supv3l1
119901250	4.38	3.21	3.64	7.03	4.9	6.31	0.862179	0.00048065	1.53466e-05	LOC119901250	retinol dehydrogenase 7-like	dhrs9
119917907	3.41	2.29	2.6	1.69	1.26	1.21	-1.03006	0.000480981	1.53921e-05	igf1	insulin-like growth factor 1	igf1
119917239	5.95	8.24	6.9	12.1	12.52	11.04	0.667071	0.000493095	1.58156e-05	nid1a	nidogen 1a	nid1a
119907216	1.73	1.42	1.35	2.63	2.82	2.59	0.734689	0.000495957	1.59434e-05	LOC119907216	oocyte zinc finger protein XlCOF6-like	LOC103910593	zf-C2H2
119894105	3.05	3.28	3.13	6.43	7.11	5.22	0.883229	0.000497581	1.60137e-05	ifi35	interferon-induced protein 35	ifi35
119915018	15.1	15.16	13.53	6.91	4.81	10.15	-1.03661	0.000497759	1.60375e-05	LOC119915018	lysosome membrane protein 2-like	scarb2b
119907053	13.66	15.87	17.35	10.18	7.74	5.54	-1.03308	0.000499698	1.61181e-05	eva1bb	eva-1 homolog Bb (C. elegans)	eva1bb
119911617	9.51	11.88	8.41	16.25	14.24	15.64	0.59619	0.000526612	1.7101e-05	LOC119911617	programmed cell death 1 ligand 1-like	zgc:123297
119904551	54.98	43.66	57.75	28.9	32.4	40.94	-0.676712	0.000534262	1.73688e-05	etv5a	ETS variant transcription factor 5a	etv5a	ETS
119903588	0.05	0.03	0.03	0.52	0.57	0.44	2.40374	0.000536738	1.74984e-05	LOC119903588	glutamate-rich protein 6-like	LOC103909783
119897476	5.98	5.68	7.1	3.98	4.21	4.61	-0.619709	0.00054228	1.7728e-05	znf628	zinc finger protein 628	znf628	zf-C2H2
BGI_novel_G002404	0.48	0.42	0.48	1.43	1.92	1.5	1.57683	0.000544309	1.78339e-05	BGI_novel_G002404	Novel_gene	LOC100537439
119893371	2.58	2.64	3.48	5.85	6.25	4.7	0.847336	0.000549192	1.80338e-05	panx2	pannexin 2	panx2
119890321	1.36	1.67	1.7	3.48	3.4	2.93	0.938586	0.000549192	1.80326e-05	wdr76	WD repeat domain 76	wdr76
119896602	1.42	1.27	1.11	4.19	3	2.44	1.15388	0.000553263	1.82076e-05	LOC119896602	uncharacterized LOC119896602
119901438	8.5	8.17	6.83	14.95	13.56	11.7	0.684569	0.000565454	1.86704e-05	bag3	BCL2 associated athanogene 3	bag3	ARID
119894170	25.22	20.39	27.06	16.27	15.25	18.26	-0.612644	0.000566345	1.8741e-05	hsd17b12a	hydroxysteroid (17-beta) dehydrogenase 12a	hsd17b12a
119898066	7.09	6.47	6.32	11.04	11.4	10.09	0.624363	0.000578543	1.92077e-05	LOC119898066	lysosomal-associated transmembrane protein 4B-like	laptm4b
119895369	20.22	20.26	18.93	42	29.42	29.96	0.678993	0.000589097	1.96009e-05	LOC119895369	transgelin-like	tagln2
119901221	121.91	138.57	132.82	73.26	43	91.86	-0.961381	0.000591877	1.97149e-05	glulb	glutamate-ammonia ligase (glutamine synthase) b	glulb
119890160	9.71	11.22	9.6	20.53	16.39	14.19	0.652598	0.000593589	1.97935e-05	rhoua	ras homolog family member Ua	rhoua
119890820	1.82	1.77	1.94	3.66	2.9	2.98	0.69312	0.000615021	2.05752e-05	abcb10	ATP-binding cassette, sub-family B (MDR/TAP), member 10	abcb10
119886607	10.96	11.35	10.08	24.72	19.15	18.51	0.796463	0.000615963	2.0629e-05	hspbp1	HSPA (heat shock 70kDa) binding protein, cytoplasmic cochaperone 1	hspbp1
119903690	7	7.27	6.24	3.58	4.85	4.39	-0.739623	0.000620136	2.07913e-05	LOC119903690	rho guanine nucleotide exchange factor 3-like	si:dkey-91i10.2
119902281	3.5	4.25	3.93	2.64	2.18	2.65	-0.709001	0.000626114	2.10372e-05	pkn2	protein kinase N2	pkn2b
119916035	2.18	1.86	3.32	22.86	28.01	5.75	2.17022	0.000628022	2.11242e-05	socs3b	suppressor of cytokine signaling 3b	socs3b
119888470	2.53	2.22	2.58	4.68	5.62	3.82	0.845752	0.000630108	2.12172e-05	irf2	interferon regulatory factor 2	irf2b	IRF
119904844	20.97	23.22	16.54	16.98	16.61	19.6	-0.670077	0.000633712	2.13846e-05	LOC119904844	SLAIN motif-containing protein 1-like	slain1a
119895509	2.27	1.87	1.89	3.04	3.64	4.22	0.762615	0.000634948	2.15114e-05	stab2	stabilin 2	stab2
119882252	15.08	25.69	23.58	10.52	10.18	14.28	-0.925487	0.000635947	2.15755e-05	proca1	protein interacting with cyclin A1	proca1
119888345	0.57	0.62	0.61	4.12	2.78	1.17	1.78358	0.00063718	2.17052e-05	nox1	NADPH oxidase 1	nox1
119894009	5	6.54	6.75	3.07	4.12	3.1	-0.87686	0.000638253	2.17697e-05	LOC119894009	cingulin-like protein 1	cgnl1
119891550	0.05	0.03	0.04	0.21	0.25	0.23	1.92184	0.000641319	2.1906e-05	LOC119891550	GTPase IMAP family member 8-like	LOC108179175	CBF
119885906	4.66	5.14	5.04	8.75	8.77	7.48	0.665108	0.000641319	2.19209e-05	st3gal8	ST3 beta-galactoside alpha-2,3-sialyltransferase 8	st3gal8
119884027	0.82	0.68	0.29	6.59	8.09	1.27	2.25636	0.000657842	2.25095e-05	LOC119884027	ubiquinone/menaquinone biosynthesis C-methyltransferase UbiE-like	zgc:162396
119909433	2.7	3.45	5.52	4.07	6.9	8.45	1.07936	0.000659625	2.25945e-05	LOC119909433	cleavage and polyadenylation specificity factor subunit 3-like	cpsf3
BGI_novel_G001986	12.71	12.88	10.15	3.38	3.57	7.64	-1.27884	0.000679085	2.33351e-05	BGI_novel_G001986	Novel_gene	dkc1
119898072	1.85	1.61	1.56	3.29	2.77	3.29	0.809455	0.000679504	2.33741e-05	pop1	POP1 homolog, ribonuclease P/MRP subunit	pop1
119894746	2.33	3.1	2.9	9.25	5.95	6.11	1.19853	0.000681855	2.34798e-05	skap2	src kinase associated phosphoprotein 2	skap2
119919113	9.06	8.78	8.46	12.79	14.64	14.59	0.592317	0.000692334	2.39412e-05	LOC119919113	zinc finger protein 227-like	LOC103910593	zf-C2H2
119903790	21.14	39.48	41.89	14.07	20.19	16.44	-1.03958	0.000693605	2.40104e-05	LOC119903790	CCR4-NOT transcription complex subunit 11-like	cnot11	Homeobox
119912703	2.06	1.91	1.94	4.07	4.25	3.61	0.838945	0.000695695	2.41585e-05	LOC119912703	zinc finger protein 239-like	LOC110439499	zf-C2H2
119891692	14.63	13.36	12.27	22.52	19.48	23.09	0.606863	0.000701097	2.43971e-05	sdf2l1	stromal cell-derived factor 2-like 1	sdf2l1
119905226	1.18	0.7	0.67	2.89	2.25	2.15	1.33578	0.000723628	2.52862e-05	LOC119905226	sodium-coupled neutral amino acid transporter 3-like	slc38a5b
119886929	1.62	1.8	1.61	3.05	3.29	3.4	0.8514	0.000723628	2.52723e-05	p3h1	prolyl 3-hydroxylase 1	p3h1
119897504	6.6	7.58	8.55	5	4.12	5.46	-0.703843	0.000769449	2.70671e-05	dbpb	D site albumin promoter binding protein b	dbpb	TF_bZIP
119899463	15.69	14.52	16.57	36.25	25.9	22.68	0.761684	0.000769449	2.70831e-05	dnajb1b	DnaJ heat shock protein family (Hsp40) member B1b	dnajb1b
119888710	7.49	8.73	9.3	14.85	20.27	13.09	0.818497	0.000780295	2.75215e-05	si:ch211-1a19.3	uncharacterized si:ch211-1a19.3	si:ch211-1a19.3
119912570	8.87	15.75	17.75	99.76	102.64	32.64	1.94751	0.000790672	2.79449e-05	si:ch73-335l21.4	E3 ubiquitin-protein ligase-like	si:ch73-335l21.4
BGI_novel_G001080	1.85	3.84	2.96	0.81	0.61	1.24	-1.58314	0.000797972	2.82609e-05	BGI_novel_G001080	Novel_gene	nuggc.2
119893847	0.47	0.52	0.37	1.64	1.26	1.7	1.50761	0.000808048	2.86471e-05	lcat	lecithin-cholesterol acyltransferase	lcat
119905225	5.45	4.86	5.04	7.56	9.57	9.94	0.753375	0.000808786	2.87027e-05	apex2	APEX nuclease (apurinic/apyrimidinic endonuclease) 2	apex2
119900412	2.84	4.32	3.96	1.95	2.2	1.95	-0.886206	0.000817716	2.91087e-05	lepr	leptin receptor	lepr
119896958	3.33	5.25	3.2	7.7	8.49	7.65	0.906715	0.000818901	2.91806e-05	nes	nestin	nes
BGI_novel_G001815	2.28	1.59	2.06	6.13	5.9	3.9	1.26718	0.000821616	2.93489e-05	BGI_novel_G001815	Novel_gene	tmeff1b
119897558	3.69	2.98	3.37	1.34	2.1	1.87	-0.956499	0.000822287	2.94207e-05	LOC119897558	circadian-associated transcriptional repressor-like	ciarta
119898248	2.12	1.84	1.69	0.68	0.73	0.87	-1.12635	0.000825056	2.95498e-05	si:dkey-24p1.1	uncharacterized LOC119898248	si:dkey-24p1.1
119917981	8.38	7.22	8.71	4.18	4.22	5.66	-0.840534	0.000846332	3.03678e-05	LOC119917981	zinc finger protein AEBP2-like	aebp2	zf-C2H2
119897516	3.33	3.07	3.57	8.39	7.98	4.99	0.994516	0.000869517	3.12369e-05	zgc:174888	uncharacterized LOC119897516	zgc:174888
119916278	3.7	3.45	4.44	2.15	2.23	2.31	-0.84297	0.000900446	3.25042e-05	znf668	zinc finger protein 668	znf668	zf-C2H2
119893070	1.55	1.37	1.66	3.51	2.71	2.41	0.807655	0.000924889	3.34613e-05	wu:fa25f02	uncharacterized protein C11orf24 homolog	wu:fa25f02	T-box
119915873	5.11	4.98	5.39	1.95	3.31	3.24	-0.911203	0.000928788	3.36618e-05	fam13c	family with sequence similarity 13 member C	si:ch73-51i5.2
119886307	5.26	5.95	6.07	9.4	12.98	9	0.792896	0.000935962	3.39639e-05	LOC119886307	E3 ubiquitin-protein ligase DTX3L-like	dtx3lb.2
119895202	2.52	1.88	2.06	0.67	1.34	0.93	-1.23887	0.000937518	3.40544e-05	LOC119895202	anaphase-promoting complex subunit 2-like	anapc2
119917789	0.29	0.24	0.23	0.04	0.01	0.03	-2.26679	0.000938983	3.41417e-05	LOC119917789	alpha-(1,3)-fucosyltransferase 7-like	zmp:0000001132
119887253	0.66	1.07	0.81	2.03	2	1.47	1.08835	0.000942577	3.43066e-05	LOC119887253	xylulose kinase-like	xylb	MYB
119911372	12.91	10.85	12.46	5.88	6.83	8.67	-0.812554	0.000973386	3.55461e-05	sox17	SRY-box transcription factor 17	sox17	HMG
BGI_novel_G000280	3.35	3.06	5.82	1.42	1.64	2.23	-1.20804	0.000992482	3.63393e-05	BGI_novel_G000280	Novel_gene	nuggc.2
119894283	16.32	12.36	14.58	17.02	23.24	24.13	0.628777	0.00100913	3.69857e-05	LOC119894283	GRAM domain-containing protein 2A-like	gramd2aa
119897555	3.77	2.16	2.71	5.4	6.87	5.39	0.923092	0.00102226	3.75038e-05	rprd2b	regulation of nuclear pre-mRNA domain containing 2b	rprd2a	zf-C2H2
119900308	2.12	1.84	2.46	0.54	0.49	0.78	-1.64799	0.00103014	3.78679e-05	LOC119900308	regulator of G-protein signaling 21-like	rgs2
119885622	2.83	2.95	2.46	5.43	4.68	5.45	0.819714	0.00103258	3.7995e-05	glt8d1	glycosyltransferase 8 domain containing 1	glt8d1
BGI_novel_G000281	0.84	1.2	1.16	0.18	0.43	0.3	-1.67076	0.00104898	3.86366e-05	BGI_novel_G000281	Novel_gene	nuggc.2
119905357	14.74	12.32	12.22	24.42	19.44	18.89	0.588393	0.00104909	3.86788e-05	qars1	glutaminyl-tRNA synthetase 1	qars1
119911176	2.51	2.63	2.41	4.08	4.3	3.62	0.586227	0.00106664	3.95196e-05	LOC119911176	centrosomal protein of 164 kDa-like		zf-C2H2
119910579	0.54	0.56	0.69	2.7	3.02	1.14	1.65422	0.00107658	3.99271e-05	LOC119910579	tumor necrosis factor alpha-induced protein 2-like	tnfaip2b
BGI_novel_G001368	13.34	9.91	12.33	8.02	7.52	9.09	-0.597961	0.00108755	4.03734e-05	BGI_novel_G001368	Novel_gene	LOC101885697	zf-GATA
119889173	29.58	33.28	35.1	26.51	17.11	21.95	-0.650199	0.00109801	4.08014e-05	gdpd2	glycerophosphodiester phosphodiesterase domain containing 2	gdpd2
119902407	1.42	1.08	1.86	6.25	3.47	3.13	1.36447	0.0011408	4.24745e-05	LOC119902407	phospholipid phosphatase 3-like	plpp3
119899957	5.18	4.57	6.4	3.54	3.79	3.44	-0.693839	0.00114489	4.27097e-05	LOC119899957	heterogeneous nuclear ribonucleoprotein L-like	hnrnpl2
119889382	47.08	58.15	74.31	13.86	10.85	28.09	-1.61347	0.00116479	4.35367e-05	dusp1	dual specificity phosphatase 1	dusp1
119888565	7.1	6.97	7.88	18.54	12.93	12.69	0.89839	0.00116888	4.37747e-05	nudcd2	NudC domain containing 2	nudcd2
119905133	2.06	2.83	2.89	0.9	1.58	1.11	-1.13503	0.00116898	4.38633e-05	nfatc2a	nuclear factor of activated T cells 2a	nfatc2a	RHD
119883545	5.79	6.09	6.16	13.06	12.28	8.43	0.809392	0.00116898	4.38213e-05	sptssb	serine palmitoyltransferase, small subunit B	sptssb
119897780	5.89	5.65	5.82	21.38	11.42	11.76	1.20952	0.00117656	4.42333e-05	LOC119897780	allograft inflammatory factor 1-like	aif1l
119907815	2.09	2.39	2.11	0.71	1.07	1.11	-1.18623	0.00119327	4.50518e-05	kifc1	kinesin family member C1	kifc1	ZBTB
119912396	2.16	1.62	2.22	3.62	3.9	3.81	0.816532	0.00121231	4.58856e-05	LOC119912396	threonine synthase-like 1	thnsl1
119908157	2.1	2.2	2.08	4.04	3.46	3.1	0.631804	0.0012399	4.72001e-05	phldb2b	pleckstrin homology-like domain, family B, member 2b	phldb2b
119914971	60.32	60.91	66.01	80.48	134.07	125.81	0.768409	0.00126304	4.82184e-05	bhmt	betaine-homocysteine methyltransferase	bhmt
119900704	5.58	12.03	9.28	4.28	3.09	2.68	-1.44905	0.001273	4.86451e-05	mibp	muscle-specific beta 1 integrin binding protein	mibp
119905988	2.73	2.83	3.1	4.56	4.75	4.98	0.633978	0.0012823	4.90469e-05	edem2	ER degradation enhancer, mannosidase alpha-like 2	edem2
119900590	11.93	14.05	14.04	7.67	5.19	9.62	-0.735437	0.00128385	4.9153e-05	tsc22d2	TSC22 domain family 2	tsc22d2	TSC22
119885631	1.83	2.44	1.79	6.27	4.12	4.48	1.14237	0.00128583	4.93689e-05	LOC119885631	transcription factor MafB-like	mafba	TF_bZIP
119891595	6.97	7.09	7.83	12.08	10.64	12.46	0.597187	0.00128583	4.93683e-05	surf4l	surfeit 4, like	surf4l
119897892	1.16	1.07	1.38	2.3	2.28	2.1	0.785944	0.00129942	5.00107e-05	ice1	KIAA0947-like (H. sapiens)	ice1
119882213	2.34	2.13	2.43	6.61	3.91	6.36	1.1568	0.00131415	5.09336e-05	LOC119882213	fucolectin-7-like	si:ch211-215k15.4
119883574	0.56	0.32	0.57	1.98	1.38	0.98	1.51201	0.00132357	5.13466e-05	LOC119883574	S-arrestin-like	saga
119911843	3.96	5.22	4.29	7.66	9.35	6.67	0.723297	0.00141006	5.51116e-05	khnyn	KH and NYN domain containing	khnyn
119892239	3.31	3.06	3.74	2.13	2.12	1.32	-0.897718	0.00142861	5.59404e-05	LOC119892239	uncharacterized LOC119892239	LOC103910566
BGI_novel_G001549	0.52	0.43	1.37	0	0	0	-2.40666	0.00146023	5.72318e-05	BGI_novel_G001549	Novel_gene	abcb7
119898069	2.42	2.95	2.58	0.77	0.74	1.52	-1.34162	0.00150497	5.93679e-05	LOC119898069	calphotin-like
119886150	14.07	19.45	18.87	9.89	13.18	9.82	-0.731452	0.00151419	5.97865e-05	pecam1	platelet/endothelial cell adhesion molecule 1	pecam1a
119894426	0.11	0.07	0.03	0.56	0.45	0.46	2.12595	0.00155792	6.19661e-05	LOC119894426	uncharacterized LOC119894426	ftr97	THAP
BGI_novel_G000065	0.81	0.85	1.45	0.38	0.39	0.2	-1.55978	0.00156197	6.22407e-05	BGI_novel_G000065	Novel_gene	itgb1b
119915784	1.79	2.32	2.66	8.85	10.34	3.66	1.49482	0.00156345	6.23561e-05	ch25h	cholesterol 25-hydroxylase	ch25h
119918258	2.27	2.39	2.43	3.98	3.92	3.23	0.598246	0.0016407	6.58544e-05	atxn7l1	ataxin 7-like 1	atxn7l1	Homeobox
119898299	0.53	0.34	0.4	0.04	0.07	0.19	-1.92078	0.0016644	6.68663e-05	LOC119898299	uncharacterized LOC119898299	LOC101884840
119912591	7.13	7.15	6.45	14.7	12.56	9.29	0.721874	0.00169361	6.81627e-05	LOC119912591	tumor necrosis factor ligand superfamily member 10-like	tnfsf10l
119907677	11.59	11.17	11	20.32	18.9	16.19	0.626949	0.00170683	6.8881e-05	smim12	small integral membrane protein 12	smim12
119906132	8.27	17.58	16.33	8.05	7.72	7.5	-1.07697	0.00170964	6.90565e-05	lrrfip1b	leucine rich repeat (in FLII) interacting protein 1b	lrrfip1b
119883481	9.13	12.18	13.45	7.86	3.79	5.9	-1.01772	0.00171877	6.94873e-05	zbtb16b	zinc finger and BTB domain containing 16b	zbtb16b	ZBTB
119889094	5.42	5	5.21	3.38	3.18	1.98	-0.913601	0.00172581	6.98973e-05	fbxl3l	F-box and leucine-rich repeat protein 3, like	fbxl3l
119891499	2.64	2.69	3.06	4.34	6	4.28	0.708727	0.00174022	7.06077e-05	LOC119891499	zinc finger protein 462-like	znf462	zf-C2H2
119888810	9.03	9.45	9.27	16.26	15.53	12.6	0.590189	0.00179509	7.32221e-05	bri3	brain protein I3	bri3
119916056	0.06	2.58	1.39	0.11	0.07	0.03	-2.33756	0.00182888	7.48029e-05	LOC119916056	NLR family CARD domain-containing protein 3-like	si:dkey-240n22.1
BGI_novel_G000752	0.13	0.08	0.06	0	0	0	-2.36592	0.00185776	7.61865e-05	BGI_novel_G000752	Novel_gene	itga4
119898235	0.55	0.27	0.7	0.12	0.05	0.13	-2.00695	0.00186715	7.66395e-05	LOC119898235	myeloid cell surface antigen CD33-like	si:dkey-24p1.7
119882408	4.94	4.61	4.83	7.94	7.96	7.48	0.614042	0.00187465	7.70833e-05	siae	sialic acid acetylesterase	siae
119886076	5.23	9.17	5.5	1.29	3.84	2.87	-1.48363	0.00188414	7.75421e-05	LOC119886076	butyrophilin-like protein 10	zgc:123297
119902203	3.98	3.57	2.88	6.53	5.47	5.87	0.652443	0.00192267	7.91974e-05	LOC119902203	integrin alpha-6-like	itga6a
119891413	1.82	1.89	1.85	1.14	0.9	1.31	-0.79652	0.00193329	7.98457e-05	LOC119891413	regulator of G-protein signaling 3-like	rgs3a
119911521	3	3.08	2.44	1.08	0.29	1.02	-1.63822	0.00194457	8.0382e-05	epoa	erythropoietin a	epoa
119891907	2.05	2.03	2.37	4.71	4.09	3.96	0.844879	0.001948	8.05949e-05	LOC119891907	urea transporter 2-like	slc14a2
119915713	0.36	1.73	0.75	7.49	4.01	3.52	1.87238	0.0019904	8.27828e-05	LOC119915713	sulfotransferase 2B1-like	sult2st2
119903735	1.42	3.41	2.96	0.67	0.54	1.25	-1.93045	0.00200104	8.33179e-05	LOC119903735	interferon-induced protein 44-like	ifi44b
119892019	0.27	1.64	3.54	0.2	0.19	0.29	-2.12905	0.00202662	8.45834e-05	ptgs1	prostaglandin-endoperoxide synthase 1	ptgs1
BGI_novel_G000134	2.02	0.96	1.17	2.81	3.9	3.44	1.14069	0.00203161	8.48655e-05	BGI_novel_G000134	Novel_gene
119917625	5.67	6.17	6.03	14.36	11.08	9.13	0.722067	0.00204797	8.56234e-05	p4ha1b	prolyl 4-hydroxylase, alpha polypeptide I b	p4ha1b
119917668	1.07	0.72	0.79	2.46	2.37	1.52	1.14856	0.00206048	8.6564e-05	pprc1	PPARG related coactivator 1	pprc1
119907253	11.12	10.34	9.39	4.83	7.98	4.78	-0.852876	0.00206048	8.65954e-05	rnf19b	ring finger protein 19B	rnf19b
119886669	3.13	4.06	3.97	0.89	0.87	2.17	-1.42045	0.00210916	8.87179e-05	slc6a16a	solute carrier family 6 member 16a	slc6a16a
119917593	5.93	5.77	5.86	1.75	2.26	3.4	-1.22171	0.00211614	8.90886e-05	cdk1	cyclin-dependent kinase 1	cdk1
119882313	6.92	7.41	4.43	14.24	10.54	14.71	0.950441	0.00223964	9.48905e-05	mlf1	myeloid leukemia factor 1	mlf1
119909050	0.99	1.03	0.92	1.85	1.9	1.84	0.823612	0.00223964	9.50833e-05	mthfd1l	methylenetetrahydrofolate dehydrogenase (NADP+ dependent) 1 like	mthfd1l
119901782	0.32	0.26	0.27	3.93	2.78	0.69	2.1168	0.00223964	9.48821e-05	si:ch211-284o19.8	protein lifeguard 1	si:ch211-284o19.8
119915526	3.03	3.59	3.49	5.57	5.91	4.92	0.630501	0.00224152	9.52624e-05	LOC119915526	myosin light chain kinase, smooth muscle-like	mylk5
119896543	31.79	31.8	47.71	25.54	18.77	12.07	-1.00767	0.00229767	9.81495e-05	LOC119896543	heat shock 70 kDa protein 1	hsp70.1
119914494	7.36	5.85	7.35	12.15	10.78	9.81	0.585307	0.0023159	9.91809e-05	ddx54	DEAD (Asp-Glu-Ala-Asp) box polypeptide 54	ddx54
119907944	4.18	3.85	4.2	9.17	6	8.78	0.860942	0.00233005	9.98713e-05	LOC119907944	tumor necrosis factor receptor superfamily member 6B-like	tnfrsf11b
119906771	0.59	0.69	0.81	2.28	1.69	1.3	1.17405	0.00236126	0.000101466	si:ch211-264f5.6	carcinoembryonic antigen-related cell adhesion molecule 20	si:ch211-264f5.6
119893614	8.1	8.1	8.38	10.99	18.77	17.59	0.842358	0.00236374	0.000101659	cfdp1	craniofacial development protein 1	cfdp1
119893855	3.28	5.05	3.68	6.07	9.02	12.07	1.09319	0.0023751	0.000102406	neil1	nei-like DNA glycosylase 1	neil1
119903577	38.09	33.69	36.12	22.72	20.25	30.26	-0.624435	0.00238886	0.000103173	chn1	chimerin 1	chn1	bHLH
119906126	4.15	4.86	4.34	2.08	2.43	3.27	-0.905881	0.00243012	0.000105132	ccm2l	CCM2 like scaffold protein	ccm2l	zf-C2H2
119906684	5.69	7.93	7.11	4.62	4.19	4.49	-0.701681	0.00243874	0.000105593	mylipa	myosin regulatory light chain interacting protein a	mylipa
119911862	16.66	15.39	15.56	31.7	24.59	20.89	0.607269	0.00246344	0.000106752	si:ch211-212k18.7	cell wall protein DAN4	cd68	MBD
119884057	2.08	2.88	3.14	4.65	4.53	4.77	0.688418	0.00248937	0.000108147	LOC119884057	DENN domain-containing protein 4C-like	dennd4c
BGI_novel_G000369	0.15	0	0	5.97	0.99	0.91	2.31217	0.00252	0.000109752	BGI_novel_G000369	Novel_gene
119895860	3.37	3.46	3.18	7.66	6.79	5.11	0.853143	0.00254357	0.000110997	rhogb	ras homolog family member Gb	rhogb
BGI_novel_G001077	1.04	2.02	1.17	0	0.27	0.22	-2.1583	0.0025523	0.00011153	BGI_novel_G001077	Novel_gene	nuggc.3
BGI_novel_G000292	1.64	1.42	1.85	0.78	1.16	0.83	-0.876427	0.00255973	0.000111948	BGI_novel_G000292	Novel_gene
119905097	9.06	10.11	4.47	3.18	4.14	3.88	-1.0885	0.00257589	0.000112841	LOC119905097	keratin-associated protein 4-3-like		T-box
BGI_novel_G002405	3.66	3.02	4.16	5.86	6.79	5.48	0.652841	0.0025799	0.000113204	BGI_novel_G002405	Novel_gene	mansc1	MBD
119893044	0.57	0.2	0.08	2.26	0.78	2.02	1.96411	0.00263614	0.000116438	LOC119893044	gamma-crystallin M2-like	crygm2b
119906657	21.86	35.46	30.76	9.89	5.64	16.06	-1.3989	0.00268166	0.000119131	LOC119906657	ictacalcin-like	icn
119891389	8.19	9.78	8.84	5.21	6.32	7.25	-0.604601	0.00269338	0.000119749	smtnb	smoothelin b	smtnb	Homeobox
119912423	36.57	43.59	31.28	22.5	27.46	21.58	-0.699906	0.00269426	0.000119886	LOC119912423	H-2 class II histocompatibility antigen, E-S beta chain-like	mhc2dgb
119906001	0.41	0.29	0.5	0.94	1.55	1.24	1.39551	0.00271893	0.000121181	LOC119906001	suppressor of tumorigenicity 14 protein homolog	st14b
119916920	1.27	1.47	1.87	0.6	0.63	0.89	-1.11942	0.00275852	0.000123247	LOC119916920	rhotekin-2-like	rtkn2
119882819	3.68	4.4	4.62	2.98	2.06	2.82	-0.751418	0.00278695	0.000124618	gpr4	G protein-coupled receptor 4	gpr4
119903907	7.04	6.96	10.16	2.01	1.43	4.55	-1.47485	0.0028824	0.000129845	LOC119903907	C-X-C chemokine receptor type 4-like	cxcr4b
119883042	1.71	2.01	1.17	3.2	2.89	3.14	0.943589	0.00290195	0.000131341	nlrc3l	NLR family, CARD domain containing 3-like	nlrc3l
119914899	4.84	5.56	5.75	10.39	8.98	7.33	0.633673	0.00300219	0.000136751	cdc37l1	cell division cycle 37-like 1	cdc37l1
BGI_novel_G000005	0	0	0	0.82	0.23	0.06	2.2751	0.00302215	0.000138287	BGI_novel_G000005	Novel_gene	si:dkey-23a23.2
119890239	15.88	13.62	14.86	31.7	26.69	19.41	0.714661	0.00302215	0.000138143	timp2b	TIMP metallopeptidase inhibitor 2b	timp2a
119910886	2.77	2.29	3.13	1.77	1.68	1.56	-0.731816	0.00302215	0.000138124	wdr97	WD repeat domain 97	si:ch73-174h16.5
BGI_novel_G000444	7.92	6.82	6.07	14.45	13.28	10.36	0.773398	0.00306194	0.000140251	BGI_novel_G000444	Novel_gene	anxa5b
119908825	1.84	1.4	1.38	3.72	4.03	2.56	1.02369	0.00312512	0.000143372	hey2	hes-related family bHLH transcription factor with YRPW motif 2	hey2	bHLH
119882039	0	0	0	0.23	0.72	0.59	2.27052	0.00319136	0.000146643	LOC119882039	partitioning defective 3 homolog	pard3ab
119902692	2.68	6.92	2.66	1.71	1.64	1.77	-1.21527	0.0031961	0.000147093	LOC119902692	cytolytic toxin-alpha-like	LOC110437898
119911597	2.9	3.36	2.47	5.28	5.04	4.87	0.675411	0.00322096	0.000148354	LOC119911597	uncharacterized LOC119911597	lygl1
119914633	3.15	3.24	2.81	5.31	4.96	4.42	0.588388	0.0033372	0.000154556	nrarpa	NOTCH regulated ankyrin repeat protein a	nrarpa
119884751	2.03	2.24	2.12	1.09	0.72	0.64	-1.23449	0.00336373	0.000156029	LOC119884751	uncharacterized LOC119884751
119897691	1.28	1.25	1.33	7.25	3.63	3.07	1.53554	0.0033786	0.000156964	LOC119897691	serum amyloid P-component-like	crp2
119907525	3.47	1.96	2.15	6.87	4.67	5.2	0.93316	0.00340685	0.000158648	LOC119907525	uncharacterized LOC119907525	zgc:113210	zf-C2H2
119910536	3.06	2.95	3.36	6.35	6.83	4.34	0.800684	0.0034508	0.000161823	LOC119910536	delta-like protein 4	dll4
119891034	3.04	2.95	3	8.23	4.63	6.41	0.97048	0.0035058	0.000164784	LOC119891034	cytochrome b-245 light chain	cyba
119890646	5.84	6.04	4.93	11.17	9.48	10.72	0.801484	0.0035191	0.000165793	ptpmt1	protein tyrosine phosphatase mitochondrial 1	ptpmt1
119905855	0.09	0.17	0.12	1.22	0.72	0.55	1.95358	0.0035627	0.000168364	hspa1b	heat shock protein family A (Hsp70) member 1B	hspa1b
BGI_novel_G001568	0.6	0.22	0.34	3.82	2.36	0.73	1.92003	0.00364481	0.000173039	BGI_novel_G001568	Novel_gene	ftr82
119913020	0.09	0.02	0	2.27	0.55	0.72	2.23046	0.00367851	0.000174772	LOC119913020	myelin-oligodendrocyte glycoprotein-like	zgc:123297
119895730	0.64	0.7	0.75	2.25	1.51	1.38	1.13012	0.003693	0.00017573	LOC119895730	ferroxidase HEPHL1	hephl1b
119882985	7.28	4.82	4.48	3.04	2.48	3.51	-0.911703	0.0037848	0.00018051	postnb	periostin, osteoblast specific factor b	postnb
119911482	0.13	0.1	0.12	0.74	0.46	0.61	1.81881	0.00386075	0.000184413	LOC119911482	Fc receptor-like protein 5	LOC565947
119912721	0	0.08	0	0.86	0.86	1.4	2.22687	0.00389634	0.000186679	LOC119912721	zinc finger protein with KRAB and SCAN domains 1-like	LOC100005584	zf-C2H2
119898693	5.4	4.89	4.82	12.87	12.82	6.5	0.964084	0.00393543	0.000188695	LOC119898693	beta-1,3-N-acetylglucosaminyltransferase lunatic fringe-like	lfng
119885508	2.06	2.42	1.74	5.16	3.91	3.35	0.895369	0.00394766	0.000190816	csf2rb	colony stimulating factor 2 receptor subunit beta	csf2rb
119882559	0.38	0.32	0.51	1.2	1.7	1.03	1.38711	0.00394766	0.000190298	dlc	deltaC	dlc
119905499	4.95	4.3	4.07	2.78	2.88	3.4	-0.617986	0.00394766	0.000190859	LOC119905499	rho GTPase-activating protein 4-like	arhgap4b	bHLH
119908792	3.94	4.36	4.43	7.7	7.32	5.89	0.624242	0.00394766	0.000190826	LOC119908792	thrombomodulin-like	thbd
119904286	0.87	1.1	0.91	0.34	0.46	0.46	-1.23848	0.00394766	0.000189577	slc9a2	solute carrier family 9 member 2	slc9a2
119912228	2.93	3.08	4.14	5.84	5.67	5.97	0.6945	0.003967	0.000192082	LOC119912228	protein adenylyltransferase SelO-like	selenoo1
119882210	6.13	3.32	4.38	10.06	8.76	8.25	0.858581	0.00408806	0.000199155	LOC119882210	cathepsin S-like	ctss2.2
119893336	11.73	12.63	14.86	9.74	6.51	9.6	-0.665076	0.00411725	0.000200852	mfge8b	milk fat globule EGF and factor V/VIII domain containing b	mfge8b
119912034	2.09	2	2.17	3.07	4.31	4.26	0.798608	0.00416912	0.000203837	LOC119912034	zinc finger protein 239-like	LOC103910593	zf-C2H2
119910853	4.06	6.08	5.73	8.93	8.86	8.77	0.654045	0.00416951	0.000204007	dglucy	D-glutamate cyclase	dglucy
119895561	9.05	8.85	13.25	16.18	18.28	24.8	0.822118	0.00419069	0.000205348	LOC119895561	early growth response protein 1-like	egr1	zf-C2H2
119916065	1.33	2.17	1.37	3.8	2.77	3.26	0.92693	0.00435127	0.000214482	wdr90	WD repeat domain 90	wdr90
119891244	10.23	9.93	10.73	18.53	15.62	15.31	0.591139	0.00436247	0.000215192	iscua	iron-sulfur cluster assembly enzyme a	iscua
119898247	1.41	1.49	1.36	0.53	0.66	0.93	-1.0239	0.00437531	0.000216302	iqgap3	IQ motif containing GTPase activating protein 3	iqgap3
119891673	4.11	6.08	7.21	14.13	10.46	9.91	0.856909	0.00437531	0.000216053	LOC119891673	VIP36-like protein	lman2lb
119916184	4.44	4.49	4.8	8.34	7.74	6.88	0.649286	0.0043782	0.000216604	LOC119916184	retinol dehydrogenase 13-like	si:ch211-107o10.3
119917331	1.22	1.27	1.21	3.49	2.89	1.62	0.993877	0.0043838	0.000217199	LOC119917331	uncharacterized LOC119917331
119908695	2.5	2.21	2.11	3.9	4.5	3.79	0.793115	0.00439336	0.000217833	LOC119908695	transcription factor E2F6-like	e2f6	E2F
119897011	0.12	0.17	0.27	0.51	1.32	0.71	1.71222	0.00440669	0.000218654	prdm1a	PR domain containing 1a, with ZNF domain	prdm1a	zf-C2H2
119888705	0.56	0.6	0.74	0.31	0.2	0.23	-1.30334	0.00442292	0.000219941	adrb2a	adrenoceptor beta 2, surface a	adrb2a
119895320	0.29	0.39	0.37	0	0	0	-2.20813	0.00445123	0.000221834	LOC119895320	condensin-2 complex subunit H2-like	ncaph2
119917486	1.27	1.19	1.04	2.18	3.04	1.82	0.894529	0.00457487	0.000228661	fam83ha	family with sequence similarity 83 member Ha	fam83hb
119885823	5.23	7.14	6.81	4.46	3.6	4.63	-0.667244	0.00466241	0.000233883	tfeb	transcription factor EB	tfeb	bHLH
119892411	7.2	6.6	5.46	15.07	12.17	10.23	0.893025	0.00474093	0.000238855	gatc	glutamyl-tRNA amidotransferase subunit C	gatc
119915694	1.14	1.07	1.6	3.85	3.36	1.91	1.10448	0.00476114	0.000240046	si:ch211-136m16.8	myb-like protein X	si:ch211-136m16.8
119900355	25.43	23.31	31.94	20.61	17.9	13.98	-0.679466	0.0047629	0.000240308	tm4sf18	transmembrane 4 L six family member 18	tm4sf18
119892328	0.08	0.18	0.14	0.62	0.6	0.59	1.70819	0.00494841	0.000251465	LOC119892328	GTPase IMAP family member 8-like	LOC100330007	CBF
119899203	2.56	2.81	2.85	1.61	1.25	1.82	-0.844944	0.00497885	0.000253373	LOC119899203	uncharacterized LOC119899203	si:dkeyp-69e1.8	CBF
119893715	3.56	2.42	2.63	5.62	5.33	5.37	0.817316	0.00498836	0.000254217	isg20	interferon stimulated exonuclease gene	isg20
119891151	1.53	1.7	1.82	1.01	0.91	0.7	-1.04067	0.00498836	0.000254401	LOC119891151	hemicentin-1-like	si:ch73-208g10.1
119890165	5.15	5.65	4.03	13.44	12.19	6.18	0.968197	0.00501172	0.000256867	fn1b	fibronectin 1b	fn1b
119886829	8.14	9.1	9.85	7.19	5.53	5.63	-0.626578	0.00502165	0.000257741	gpr61l	G protein-coupled receptor 61-like	gpr61l
119885718	14.3	13.07	12.13	18.33	18.16	17.63	0.627062	0.0050218	0.000258322	prxl2b	peroxiredoxin like 2B	prxl2b
119906720	1.39	0.85	1.38	7.53	3.85	2.41	1.56687	0.00508472	0.000263214	edn1	endothelin 1	edn1
119882033	11.28	0.7	1.41	0.59	0.29	0.25	-2.14391	0.00509976	0.000264343	LOC119882033	butyrophilin subfamily 1 member A1-like	zgc:123297
119907243	2.41	2.88	2.52	5.31	4.61	5.06	0.82955	0.00514767	0.000267493	crtap	cartilage associated protein	crtap
119901751	5.28	4.4	5.25	7.3	7.19	11.57	0.853579	0.00516822	0.00026883	LOC119901751	uncharacterized LOC119901751	si:ch211-209f23.6
119903298	4.08	3.77	5	8.48	7.26	6.92	0.722857	0.00516831	0.000269022	LOC119903298	serine protease HTRA2, mitochondrial-like	si:busm1-sl7.7
119894941	1.41	0.9	1.62	4.44	3.08	2.43	1.16349	0.00516855	0.000269222	ncf1	neutrophil cytosolic factor 1	ncf1
119911625	2.44	3.95	3.13	6.6	5.57	8.07	0.960782	0.00523535	0.000273653	LOC119911625	butyrophilin-like protein 9	zgc:123297
119905143	5.05	4.69	5.99	3.44	3.96	3.07	-0.597297	0.00524647	0.000274615	LOC119905143	neuronal acetylcholine receptor subunit alpha-2-like	chrna2a	Homeobox
119914160	6.73	6.26	6	17.29	12.21	8.68	0.890116	0.00525818	0.000275419	LOC119914160	zinc finger protein 532-like	znf532	zf-C2H2
119902351	1.5	1.94	2.74	0.27	0.29	0.8	-1.77637	0.00531238	0.000278848	LOC119902351	regulator of G-protein signaling 21-like	rgs16
119915446	2.44	2.6	2.54	5.17	4.68	4.43	0.806404	0.00537263	0.000282585	trub1	TruB pseudouridine (psi) synthase family member 1	trub1
119905860	1.8	2.09	2.7	8.72	11.22	2.41	1.464	0.00541079	0.000285204	sox18	SRY-box transcription factor 18	sox18	HMG
119885639	1.03	1	1.13	2.34	2.68	1.65	0.953411	0.00541079	0.00028527	uba7	ubiquitin-like modifier activating enzyme 7	uba7
BGI_novel_G000961	0.99	0.94	0.95	2.37	2.18	2.31	1.09782	0.00542455	0.000286498	BGI_novel_G000961	Novel_gene	si:dkey-58f10.7
119909676	1.97	2.91	3.22	1.77	1.26	1.35	-0.922999	0.00542455	0.000286449	LOC119909676	low density lipoprotein receptor adapter protein 1-B-like	ldlrap1b
119917141	4.25	3.72	4.13	3.6	2.45	2.99	-0.658633	0.00545003	0.00028824	ggps1	geranylgeranyl diphosphate synthase 1	ggps1
119883099	0.47	0.24	0.29	2.39	1.08	0.92	1.66885	0.00546537	0.000289448	c5ar1	complement C5a receptor 1	c5ar1
BGI_novel_G000926	0.16	0.28	0	0.91	1.21	2.21	2.06209	0.00549685	0.000291515	BGI_novel_G000926	Novel_gene	ints3
119904457	0.36	0.23	0.16	0.35	2.77	2.34	1.97002	0.00554574	0.000294877	il1rl1	interleukin 1 receptor-like 1	il1rl1
119897352	1.05	1.89	2.45	0.57	0.6	0.25	-1.67514	0.00557846	0.000297261	LOC119897352	C-X-C chemokine receptor type 3-like	cxcr3.1
BGI_novel_G000558	0.86	1.65	1.87	0.71	0.67	0.48	-1.20154	0.0056289	0.000300563	BGI_novel_G000558	Novel_gene
119885858	8.01	7.5	7.07	21.95	11.95	11.82	0.894563	0.0056289	0.000300537	manf	mesencephalic astrocyte-derived neurotrophic factor	manf
119905743	4.71	3.05	2.89	6.44	6.4	6.2	0.76866	0.0056428	0.000301576	LOC119905743	zinc finger protein 771-like	LOC103910825	zf-C2H2
119892084	5.7	6.43	5.95	3.96	3.21	4.48	-0.693411	0.00570541	0.000305477	cmklr1	chemokine-like receptor 1	cmklr1
119912598	0.74	0.61	0.44	1.18	1.51	1.82	1.17891	0.00572945	0.000307388	LOC119912598	scavenger receptor cysteine-rich type 1 protein M160-like	LOC110438629
119914341	19.36	22.18	22.08	6.64	12.19	15.79	-0.885356	0.00574187	0.000308263	klf4	Kruppel-like factor 4	klf4	zf-C2H2
119881978	0.33	0.38	0.39	0.79	0.7	0.66	0.859636	0.00582334	0.000313526	igf2bp1	insulin-like growth factor 2 mRNA binding protein 1	igf2bp1
119889964	0.74	1.17	1.06	1.79	3.08	2	1.06271	0.00582334	0.000313695	LOC119889964	EMILIN-1-like	emilin1b	Homeobox
119907219	1.67	2.19	2.4	4.46	3.64	2.91	0.797356	0.00584849	0.000315262	LOC119907219	zinc finger protein 391-like	LOC103910470
119916567	3.58	3.03	3.66	7.25	5.86	5.47	0.745728	0.0058634	0.000316492	rexo4	REX4 homolog, 3'-5' exonuclease	rexo4
119909007	2.29	2.22	2.73	0.53	0.98	1.14	-1.3525	0.00587904	0.000317763	pbk	PDZ binding kinase	pbk
119883156	4.54	5.76	3.75	9.63	8.28	7.81	0.765956	0.00594934	0.000322427	c1qtnf5	C1q and TNF related 5	c1qtnf5
119913116	2.05	5.84	2.6	9.66	10.54	8.65	1.25959	0.00594934	0.000322316	LOC119913116	coxsackievirus and adenovirus receptor homolog	zgc:123297
119907533	1.27	1.6	1.92	3.09	4.09	2.67	0.827938	0.00605289	0.000328478	LOC119907533	zinc finger protein 771-like	LOC108183619	zf-C2H2
BGI_novel_G001483	0.65	1.47	1.81	0	0	0	-2.14507	0.00605495	0.00032881	BGI_novel_G001483	Novel_gene
119896945	1.65	1.9	1.7	3.28	3.83	2.62	0.783718	0.00610479	0.000332182	cd83	CD83 molecule	cd83
119891963	3.28	2.67	2.72	8.59	7.43	3.87	1.04822	0.00611714	0.000333521	LOC119891963	lymphotoxin-alpha-like
119911532	5.85	6.58	4.76	7.2	18.45	17.6	1.15808	0.00613633	0.000335013	bcl6b	BCL6B transcription repressor	bcl6b	zf-C2H2
BGI_novel_G001191	1.44	1.1	1.92	3.81	3.55	2.3	0.980367	0.0061645	0.000337592	BGI_novel_G001191	Novel_gene	si:ch211-194e1.9
119895037	1.89	1.72	1.94	3.12	3.59	2.81	0.690442	0.0062295	0.000341457	bach1b	BTB and CNC homology 1, basic leucine zipper transcription factor 1 b	bach1b
119897753	15.65	13.25	13.46	8.5	7.79	11.93	-0.650155	0.00626955	0.000344336	hdac9b	histone deacetylase 9b	hdac9b
119906870	13.74	13.22	21.57	10.53	9.2	10.91	-0.718376	0.00630067	0.000346274	nr1d2b	nuclear receptor subfamily 1, group D, member 2b	nr1d2b	THR-like
119915971	32.05	25.86	37.43	19.5	25.3	22.75	-0.59041	0.00632383	0.000348902	kat7b	K(lysine) acetyltransferase 7b	kat7b	zf-C2HC
119911211	4.01	4.37	4.56	2.14	2.84	3.07	-0.744616	0.00632383	0.000348925	LOC119911211	mitochondrial fission regulator 1-like	mtfr1l
119916725	24.59	24.35	37.02	10.94	21.81	11.69	-0.969475	0.00632383	0.000348873	LOC119916725	MAP7 domain-containing protein 2-like	map7d2b
119882219	34.83	43.36	36.61	20.27	32.29	22.43	-0.673073	0.00637647	0.000352292	si:dkey-283b1.7	von Willebrand factor C domain-containing protein 2-like	si:dkey-283b1.7
119893319	0.57	0.3	0.23	1.77	1.25	1	1.58498	0.006471	0.00035822	LOC119893319	E3 ubiquitin-protein ligase TRIM21-like	btr25
119917147	15.64	14.58	23.09	11.42	11.86	9.85	-0.736667	0.00652262	0.000361551	LOC119917147	arginine vasopressin-induced protein 1-like	avpi1
119896048	3.97	3.84	6.14	10.51	11.41	5.3	1.03509	0.00653171	0.00036253	LOC119896048	NLR family CARD domain-containing protein 3-like	si:dkey-222h21.2
119915992	2.61	2.54	2.64	4.96	4.8	4.01	0.729656	0.00663519	0.000369719	LOC119915992	zinc finger protein 180-like	LOC101886167	zf-C2H2
119916102	5.41	4.47	5.09	8.23	8.43	9.52	0.710545	0.00663818	0.000370128	LOC119916102	translational activator of cytochrome c oxidase 1	taco1
119892928	4.44	5.16	3.28	1.91	1.53	2.51	-1.08322	0.00666188	0.000371691	phospho1	phosphoethanolamine/phosphocholine phosphatase 1	phospho1
119902333	5.47	5.55	4.44	6.86	8.61	8.03	0.60361	0.00669124	0.000374301	cpdp	CPD photolyase	cpdp
119898054	1.59	1.04	1.11	0.43	0.6	0.41	-1.30114	0.00669124	0.000374164	sqlea	squalene epoxidase a	sqlea
BGI_novel_G002246	7.28	5.31	8.97	5.38	4.11	4.07	-0.725174	0.0067494	0.000378045	BGI_novel_G002246	Novel_gene	rlbp1a
119888942	11.07	11.15	9.04	7.65	6.26	7.85	-0.589631	0.0067494	0.00037799	si:dkeyp-121d2.7	zinc finger protein 696	si:dkeyp-121d2.7	zf-C2H2
119891357	2.63	1.33	2.28	0.38	0.38	1.07	-1.55405	0.00681248	0.000381825	LOC119891357	beta-1,3-galactosyl-O-glycosyl-glycoprotein beta-1,6-N-acetylglucosaminyltransferase-like	gcnt3
BGI_novel_G001987	0	0.25	0	0.85	2.83	1.17	2.11358	0.00689504	0.000387454	BGI_novel_G001987	Novel_gene	dkc1
119892135	14.39	13.34	15.22	11.45	13.92	12.66	-0.642484	0.00694251	0.00039129	med27	mediator complex subunit 27	med27
119907981	0.1	0.11	0.15	1.46	1.2	0.52	1.89803	0.00697248	0.000393579	LOC119907981	uncharacterized LOC119907981
119885511	0.07	0.12	0.06	0.29	0.69	0.64	1.92932	0.00703678	0.000397464	LOC119885511	polymeric immunoglobulin receptor-like	si:ch211-114l13.12
119884527	0.1	0.11	0.34	2.38	0.49	1.09	1.8932	0.00704987	0.00039846	LOC119884527	signal transducer and activator of transcription 1-alpha/beta-like	stat1b	STAT
119902038	3.25	4.06	2.94	8.31	5.16	9.07	0.992285	0.00709465	0.00040169	foxc1a	forkhead box C1a	foxc1a	Fork
119899685	0.32	0.25	0.4	2.12	1.08	0.66	1.56197	0.0071109	0.000402943	LOC119899685	von Willebrand factor A domain-containing protein 7-like	vwa11
119889550	0.88	0.74	1.38	4.32	2.37	2.37	1.35629	0.00717595	0.000407671	LOC119889550	transcription initiation factor TFIID subunit 4-like	taf4a
119913018	13.77	12.23	8.68	5.94	2.79	4.9	-1.29691	0.00720146	0.000409506	LOC119913018	C-C motif chemokine 5-like	ccl34b.4
119898077	0.98	1.07	1.07	0.47	0.5	0.65	-0.961958	0.00723817	0.000411995	arhgap19	Rho GTPase activating protein 19	arhgap19
119912744	0.77	0.61	0.65	1.74	1.47	1.48	1.05558	0.0073849	0.000421419	LOC119912744	zinc finger protein 271-like	LOC100537853	zf-C2H2
119912069	0.3	0.43	0.3	2.13	3.46	0.6	1.84248	0.00745007	0.000425409	LOC119912069	TNFAIP3-interacting protein 1-like		TF_bZIP
119891667	1.73	2.46	2.5	4.41	3.61	3.37	0.748298	0.00745894	0.000426186	LOC119891667	histone-lysine N-methyltransferase EHMT1-like	ehmt1b
119900736	2.94	2.53	2.51	1.35	1.48	1.75	-0.827909	0.00751375	0.00043007	ankrd10a	ankyrin repeat domain 10a	ankrd10a
119897031	1.87	1.66	1.83	2.86	3.02	2.73	0.619071	0.00753173	0.000431597	LOC119897031	GA-binding protein subunit beta-1-like	gabpb2b
119892211	1.62	1.69	1.33	2.96	2.52	2.48	0.680107	0.00753173	0.000431713	mlec	malectin	mlec
119914215	2.89	3.4	2.66	1.42	2.03	2.02	-0.715855	0.00768499	0.00044329	LOC119914215	endoplasmic reticulum mannosyl-oligosaccharide 1,2-alpha-mannosidase-like	man1b1a
119890382	2.26	1.78	2.16	3.54	4.26	3.72	0.783185	0.00793578	0.000461215	mettl21e	methyltransferase like 21e	mettl21e
BGI_novel_G000418	7.29	4.01	7.44	2.11	3.14	3.67	-1.06852	0.00794186	0.000462434	BGI_novel_G000418	Novel_gene	foxk2b	Fork
119888471	7.24	7.86	9.72	6.52	5.17	6.15	-0.609371	0.0080153	0.000469039	trim105	tripartite motif containing 105	trim105
119891273	1.4	1.52	1.44	2.34	2.2	2.49	0.597242	0.00804122	0.00047114	adgra2	adhesion G protein-coupled receptor A2	adgra2
119912659	1.78	1.59	1.85	3.06	2.97	3.72	0.796672	0.00805715	0.000472366	LOC119912659	zinc finger protein 239-like	znf977	zf-C2H2
119918245	2.82	3.2	2.71	6.44	4.55	5.51	0.798315	0.0080849	0.000474581	LOC119918245	dnaJ homolog subfamily B member 9-like	dnajb9b
BGI_novel_G001979	3.56	2.19	4.04	1.41	1.75	1.61	-1.03815	0.00813869	0.00047892	BGI_novel_G001979	Novel_gene	LOC110438230
119896054	2.07	1.23	2.6	1.19	0.78	0.76	-1.29565	0.00814588	0.000479935	LOC119896054	protein NLRC3-like	zgc:194906
119908450	3.8	4.14	5.67	3.25	2.87	2.86	-0.66053	0.00817937	0.000482503	cipcb	CLOCK-interacting pacemaker b	cipcb	ARID
119912133	4.37	3.85	4.6	2.46	2.31	2.88	-0.744962	0.00831227	0.000491852	haus4	HAUS augmin-like complex, subunit 4	haus4
119907855	0.32	0.4	0.55	2.89	1.6	0.93	1.62725	0.00832408	0.000492853	LOC119907855	vascular cell adhesion protein 1-like	si:dkeyp-28d2.4
119886944	1.5	1.43	1.41	2.4	2.93	2.25	0.710362	0.00842962	0.000499408	LOC119886944	phosphatidate phosphatase LPIN2-like	zgc:123305
119895573	6.09	8.46	8.18	13.48	13.22	11.29	0.599629	0.00844781	0.000501406	tmem120a	transmembrane protein 120A	tmem120aa
119913072	0.58	0.55	0.66	2.07	1.23	1.37	1.18738	0.00845643	0.000503454	f13a1b	coagulation factor XIII, A1 polypeptide b	f13a1b
119894840	2.57	3.19	2.38	1.82	1.51	1.67	-0.756271	0.00851725	0.000507694	LOC119894840	LIM domain kinase 1-like	limk1a	Homeobox
119883270	11	8.67	10.89	6.98	6.62	7.66	-0.586651	0.00875453	0.000524063	tmem160	transmembrane protein 160	tmem160
119891611	5.46	5.1	6.08	2.87	3.67	2.26	-0.940978	0.00879511	0.000527131	LOC119891611	putative uncharacterized protein BRD3OS
119895911	3.2	3.14	3.25	1.38	1.55	1.81	-0.998576	0.00880606	0.000528108	LOC119895911	uncharacterized LOC119895911
119915119	1.57	1.56	1.53	2.23	2.02	2.96	0.866551	0.00883158	0.000529959	tor4aa	torsin family 4, member Aa	tor4aa
BGI_novel_G001410	5.42	4.39	4.43	3.81	2.39	3.38	-0.635959	0.00884591	0.00053114	BGI_novel_G001410	Novel_gene	camk2g1
119886725	1.62	2.17	4.54	0.85	0.79	0.73	-1.30729	0.00890077	0.000534758	LOC119886725	DNA damage-regulated autophagy modulator protein 2-like	dram2b
119917414	1.21	1.55	1.04	3.13	2.19	2.38	0.903361	0.00897095	0.000540277	plek	pleckstrin	plek
119903895	2.62	2.38	2.75	4.4	4.99	4.31	0.721763	0.00901412	0.000543205	poglut2	protein O-glucosyltransferase 2	poglut2
119914028	0.37	0.37	0.5	1.01	0.91	0.83	1.23426	0.00908585	0.000548517	LOC119914028	protein NLRC3-like	LOC101885252
119894473	1.76	2.35	2.37	6.45	2.6	4.94	1.08901	0.00911012	0.000550911	LOC119894473	NLR family CARD domain-containing protein 3-like	zgc:194906
119894956	5.3	5.2	4.78	10.78	8.28	7.21	0.681715	0.00911012	0.000552	LOC119894956	cytokine receptor common subunit gamma-like	il2rga
119898909	4.07	3.11	3.64	1.59	2.36	1.7	-0.955163	0.00921028	0.00055904	LOC119898909	group XIIA secretory phospholipase A2-like	pla2g12a
119916029	0.13	0.13	0.17	11.75	0.3	0.38	2.0635	0.00922579	0.000560317	mylpfb	myosin light chain, phosphorylatable, fast skeletal muscle b	mylpfb
119893383	3.76	3.65	4.52	7.15	6.02	6.12	0.593374	0.00922609	0.00056067	lsp1a	lymphocyte specific protein 1 a	lsp1a	zf-C2HC
119901752	1.64	1.08	1.02	2.43	2.51	3.37	1.14141	0.00924888	0.000562391	LOC119901752	uncharacterized LOC119901752	si:ch211-209f23.6
119912597	3.14	3.37	3.42	1.58	1.99	2.51	-0.658701	0.00925173	0.000563126	phex	phosphate regulating endopeptidase homolog, X-linked	phex
119906692	0.55	0.7	0.66	2.23	1.51	1.25	1.18737	0.00931462	0.00056808	ctss1	cathepsin S, ortholog 1	ctss1
119900443	3.3	3.7	3.01	7.58	4.94	5.19	0.720999	0.00940159	0.000574409	myo1f	myosin IF	myo1f
119882960	3.49	3.3	2.4	1.63	1.47	2.19	-0.836428	0.00947891	0.000580461	gab2	GRB2-associated binding protein 2	gab2
119891695	7.98	7.02	6.6	15.27	13.35	10.34	0.748586	0.00949441	0.000581804	LOC119891695	C-C motif chemokine 21-like	ccl19b
119894706	1.21	1.14	1.17	0.42	0.63	0.7	-1.05201	0.00950682	0.00058291	LOC119894706	kinesin-like protein KIF23	kif23
BGI_novel_G002317	2.55	2.74	4.8	1.5	1.53	0.91	-1.29861	0.00951144	0.000583538	BGI_novel_G002317	Novel_gene	dkc1
119895667	1.88	1.65	1.69	0.69	0.98	1.22	-0.890219	0.00959029	0.000589073	kif4	kinesin family member 4	kif4	ZBTB
BGI_novel_G000720	0.03	0	0	0.22	0.33	0.25	2.05176	0.00967688	0.000596096	BGI_novel_G000720	Novel_gene	ftr14
119889099	4.64	4.18	4.28	11.71	8.61	7.68	0.9597	0.00967688	0.00059615	msrb1a	methionine sulfoxide reductase B1a	msrb1a
119896829	1.39	1.42	2.1	0.6	0.58	1.21	-1.07097	0.00971661	0.000599303	LOC119896829	T-complex protein 11-like protein 1	tcp11l2
119902662	1.24	1.61	1.52	1.23	2.63	1.98	0.82768	0.00973093	0.000600893	LOC119902662	phospholipid phosphatase 3-like	plpp3
119897607	33.6	37.65	34.76	31.55	20.69	20.67	-0.606508	0.00973483	0.000601488	tuft1a	tuftelin 1a	tuft1a
119895188	23.33	21.13	23.75	45.24	38.86	27.46	0.617579	0.00981148	0.000607649	rars1	arginyl-tRNA synthetase 1	rars1
119893866	2.06	1.57	1.61	0.89	0.7	1.17	-0.94381	0.00982529	0.000608861	kitlga	kit ligand a	kitlga
119896591	0.61	0.53	0.82	0.18	0.2	0.23	-1.48281	0.00983512	0.000609907	nr1d1	nuclear receptor subfamily 1, group d, member 1	nr1d1	THR-like
119893501	5.28	7	6.91	3.56	3.62	4.3	-0.785801	0.00994002	0.000617415	LOC119893501	MOB kinase activator 2	LOC799520
119883087	1.43	1.13	1.21	2.31	2.17	2.52	0.78535	0.00996727	0.000619998	zgc:114130	uncharacterized LOC119883087	zgc:114130
119905654	2.43	1.94	2.33	1.43	1.74	1.42	-0.604448	0.0100619	0.000628275	dnmt3ba	DNA (cytosine-5-)-methyltransferase 3 beta, duplicate a	dnmt3ba
119911948	1.7	1.94	1.77	2.47	3.34	3.03	0.610188	0.0101073	0.000632212	LOC119911948	FH2 domain-containing protein 1-like	fhdc1
119910252	4.88	5.24	4.14	9.58	7.07	7.57	0.665789	0.0101274	0.000634203	synj2bp	synaptojanin 2 binding protein	synj2bp
119886232	4.46	3.78	6.11	10.19	11.4	7.09	0.878056	0.0104606	0.00065697	cdkn1a	cyclin-dependent kinase inhibitor 1A	cdkn1a
119918159	2.27	1.93	1.87	3.97	3.85	3.19	0.754597	0.0105183	0.000661661	dram1	DNA-damage regulated autophagy modulator 1	dram1
119884343	1.41	2.7	3.19	5.54	5.35	6.62	1.03183	0.0105817	0.000668417	LOC119884343	lon protease homolog, mitochondrial-like	lonp1
119919375	0.18	0.07	0.18	0.47	0.74	0.66	1.6567	0.0106587	0.000673875	LOC119919375	V-set domain containing T-cell activation inhibitor 1-like	cd276
BGI_novel_G000165	0	0	0	0.65	0.33	0.66	2.02736	0.0106939	0.000677449	BGI_novel_G000165	Novel_gene	snrpb2
119893724	9.54	13.17	12.46	16.88	24.26	17.49	0.685298	0.0108555	0.000690448	LOC119893724	NLR family CARD domain-containing protein 3-like	si:ch211-214b16.3
119908030	12.73	15.83	16.79	43.1	30	22.84	0.945487	0.0109719	0.000699443	s100a10a	S100 calcium binding protein A10a	s100a10b
119907924	0.59	0.81	0.72	1.5	1.36	1.43	0.904976	0.0109848	0.000700665	klhl43	kelch-like family member 43	klhl43	ZBTB
119913367	1.3	1.49	1.75	4.8	4.8	2.34	1.19193	0.0110247	0.000704139	serpine1	serpin peptidase inhibitor, clade E (nexin, plasminogen activator inhibitor type 1), member 1	serpine1
119889919	2.69	3.08	2.6	4.66	5.43	5.28	0.767059	0.0110835	0.000709243	irf8	interferon regulatory factor 8	irf8
119895393	0.46	0.86	0.57	3.31	1.75	1.94	1.50295	0.0110835	0.00070978	stoml3b	stomatin (EPB72)-like 3b	stoml3b
BGI_novel_G002255	0.06	0	0.09	0.25	0.52	2.04	2.01732	0.011112	0.000712005	BGI_novel_G002255	Novel_gene
119918028	13.56	19.05	14.67	8.89	7.68	12.81	-0.724018	0.0112663	0.000723943	slc26a5	solute carrier family 26 member 5	slc26a5
119911768	3.15	2.95	1.97	0.62	0.4	0.31	-1.28248	0.0115312	0.000743452	LOC119911768	E3 ubiquitin/ISG15 ligase TRIM25-like	zgc:92594
119912063	4.35	5.65	6.02	3.86	2.97	3.59	-0.679733	0.0115654	0.000746102	hacd4	3-hydroxyacyl-CoA dehydratase 4	hacd4
119910566	20.68	32.71	29.44	44.64	46.8	46.59	0.644326	0.0116689	0.00075405	LOC119910566	NPC intracellular cholesterol transporter 2-like	npc2.1
119908788	2.04	2.03	2.04	3.9	3.17	2.89	0.612169	0.0117049	0.000756802	emilin1a	elastin microfibril interfacer 1a	emilin1a
119885960	7.63	8.11	7.96	5.88	4.74	5.6	-0.613076	0.0118076	0.00076387	LOC119885960	aminoacylase-1-like	acy1
119900375	0.62	0.68	1.04	1.41	1.84	1.76	0.964084	0.0118452	0.000768452	mcoln3b	mucolipin TRP cation channel 3b	mcoln3b
119893526	0.45	0.43	0.35	1.21	0.94	0.77	1.08319	0.0118829	0.000773058	il34	interleukin 34	il34
119901002	46.62	40.37	52.78	78.9	87.79	56.67	0.587146	0.0119023	0.000775042	jun	Jun proto-oncogene, AP-1 transcription factor subunit	jun	TF_bZIP
119914195	1.78	1.35	1.91	3.21	3.19	2.55	0.726851	0.0119023	0.000776011	slc27a6	solute carrier family 27 member 6	slc27a6
119918410	19.92	19.88	27.74	13.61	13.59	18.73	-0.637909	0.0119023	0.000775231	ucn3l	urocortin 3, like	ucn3l
119887732	4.49	5.86	5.18	9.23	10.62	7.73	0.72463	0.0119764	0.000781312	si:dkey-33c12.4	uncharacterized LOC119887732	si:dkey-33c12.4
119908730	8.63	6.48	8.91	27.58	46.11	12.8	1.48416	0.0121201	0.000792895	atf3	activating transcription factor 3	atf3	TF_bZIP
119904928	18.84	14.37	22.5	14.15	10.84	12.72	-0.623751	0.0122604	0.000803853	samd10b	sterile alpha motif domain containing 10b	samd10b
119889962	0.45	0.28	0.35	1.22	1.34	0.99	1.40129	0.0123283	0.000810989	LOC119889962	arylamine N-acetyltransferase, pineal gland isozyme NAT-10-like	si:dkey-78a14.4
119908668	2.53	2.96	4.7	10.34	12.56	5.11	1.23663	0.0124545	0.0008202	LOC119908668	gap junction Cx32.2 protein-like	gja13.1	HSF
119908947	0.72	0.97	0.63	2.27	1.64	1.36	1.022	0.0126744	0.000837441	LOC119908947	scavenger receptor cysteine-rich type 1 protein M130-like	LOC108183287
119906889	2.5	2.91	2.08	1.39	1.14	1.73	-0.859384	0.0127144	0.000840545	LOC119906889	toll-like receptor 13	tlr22
119882634	0.32	0.43	0.68	0.14	0.12	0.2	-1.56277	0.0127298	0.000842434	LOC119882634	POU domain class 2-associating factor 1	pou2af1
119893989	4.59	3.78	4.02	6.74	6.6	6.47	0.603256	0.0127371	0.000843433	ddb2	damage-specific DNA binding protein 2	ddb2
119903469	3.07	2.82	3.22	1.61	1.67	2.31	-0.751007	0.0128737	0.000857623	inhbb	inhibin subunit beta B	inhbb
119908429	4.16	2.89	2.91	7.2	7.1	4.28	0.788161	0.0129402	0.00086319	adgrg6	adhesion G protein-coupled receptor G6	adgrg6
119904482	1.34	1.11	1.52	2.36	2.62	1.94	0.698285	0.0129542	0.000864965	LOC119904482	uncharacterized LOC119904482	LOC101884374
119898242	1.32	1.04	1.24	2.71	3.42	2.1	1.04491	0.0129967	0.000869592	LOC119898242	thioredoxin-interacting protein-like	txnipa
119913139	2.16	2.55	1.86	1.13	1.02	0.35	-1.32681	0.0130692	0.000875871	LOC119913139	coxsackievirus and adenovirus receptor homolog	LOC563995
119890157	1.69	1.83	1.73	0.73	1.11	1.29	-0.789567	0.0130744	0.000876695	cenpf	centromere protein F	cenpf
119912652	2.42	2.71	2.2	4.12	4.57	3.51	0.642354	0.0130977	0.000878731	LOC119912652	zinc finger protein 239-like	LOC108182171	zf-C2H2
BGI_novel_G001887	0	0.12	0.09	0.58	0.39	0.54	1.86388	0.0132533	0.000892193	BGI_novel_G001887	Novel_gene	lrp1bb
119910880	0.08	0	0.17	0.86	1.4	0.35	1.93503	0.0132533	0.000892542	LOC119910880	exocyst complex component 3-like	si:dkey-196h17.9
119886958	0.54	0.82	0.43	1.19	2	1.31	1.13994	0.0133667	0.000902204	LOC119886958	voltage-dependent calcium channel subunit alpha-2/delta-3-like	cacna2d3
119915086	0.5	0.7	0.67	1.15	1.16	1.34	0.839877	0.0133667	0.000902601	LOC119915086	cilia- and flagella-associated protein 44	cfap44
119910019	1.08	0.65	1.07	1.89	2.03	1.75	1.10351	0.0133988	0.000906234	tp53i3	tumor protein p53 inducible protein 3	tp53i3
119881877	2.08	2.33	1.64	1.37	0.91	1.1	-0.876976	0.0136495	0.000926199	LOC119881877	thrombospondin-3a-like	thbs3a	zf-C2H2
119904232	37.9	31	40.35	16.88	28.46	26.93	-0.651409	0.0136549	0.000928491	irs2b	insulin receptor substrate 2b	irs2b
119902012	28.12	40.55	44.81	26.24	26.82	19.24	-0.703889	0.0136656	0.000930039	cebpd	CCAAT enhancer binding protein delta	cebpd	C/EBP
119895615	5.21	6.44	5.15	2.92	3.06	4.59	-0.721202	0.0136656	0.000930235	slco2b1	solute carrier organic anion transporter family, member 2B1	slco2b1
119916034	12.7	11.76	13.59	15.87	24.11	22.1	0.616426	0.0136885	0.000932773	acta2	actin alpha 2, smooth muscle	acta2
119899479	0.01	0.06	0.02	0.41	0.27	0.09	1.93445	0.0136974	0.000934392	LOC119899479	complement C3-like	c3a.1
119917033	2.75	1.96	2.49	4.81	4.43	3.37	0.708938	0.0139146	0.000952238	rrp12	ribosomal RNA processing 12 homolog	rrp12
119904773	0.5	0	0.11	8.06	2.93	3.05	1.93739	0.0139668	0.000956702	LOC119904773	dnaJ homolog subfamily C member 17-like	dnajc17
119887343	0.87	0.54	0.96	0.35	0.26	0.31	-1.27147	0.0141012	0.000967056	LOC119887343	dynein heavy chain 17, axonemal-like	dnah9
119904276	16.86	10.92	15.45	11.47	7.99	9.78	-0.62488	0.0141159	0.000969087	LOC119904276	beta-galactoside alpha-2,6-sialyltransferase 2-like	st6gal2a
119902606	2.56	3.13	2.13	4.53	4.35	5.94	0.806311	0.0141386	0.000971673	LOC119902606	acyl-coenzyme A thioesterase 11-like	acot11b
119911417	10.51	11.74	10.52	16.85	18.15	20.89	0.672566	0.0141523	0.000973515	LOC119911417	barrier-to-autointegration factor-like	banf1
BGI_novel_G001573	0.48	0.43	0.26	1.11	1.84	0.89	1.42339	0.01423	0.000982094	BGI_novel_G001573	Novel_gene	si:ch211-194e1.9
119896592	3.93	3.4	2.43	1.43	1.56	1.93	-1.012	0.0142918	0.000987542	si:dkey-225f5.4	uncharacterized si:dkey-225f5.4	si:dkey-225f5.4
119882077	2.26	1.03	1.42	0.48	0.19	0.79	-1.62337	0.0144491	0.00100351	LOC119882077	eukaryotic translation initiation factor 4E-binding protein 3-like	eif4ebp3l
BGI_novel_G001448	1.6	2.03	1.71	2.89	3.04	3.03	0.651717	0.0147728	0.00102706	BGI_novel_G001448	Novel_gene	hbp1	HMG
119898181	2.1	1.61	2.15	0.79	0.39	1.01	-1.31258	0.014969	0.00104506	LOC119898181	C-X-C chemokine receptor type 3-like	cxcr3.1
119908069	5.17	4.56	3.03	10.25	9.21	8.49	0.982972	0.0150647	0.00105284	sdhaf3	succinate dehydrogenase complex assembly factor 3	sdhaf3
BGI_novel_G001019	0.53	0.92	0.41	0.9	2.01	2.77	1.33035	0.0154437	0.00108653	BGI_novel_G001019	Novel_gene	tyro3
119891593	2.44	2.38	2.44	4.45	3.82	3.33	0.585265	0.0154437	0.00108554	mak16	MAK16 homolog (S. cerevisiae)	mak16
119912707	0.56	0.34	0.42	1.3	1.12	0.98	1.16643	0.0154517	0.00108774	LOC119912707	zinc finger protein 239-like	LOC108184011	zf-C2H2
119918555	4.87	6.17	5.34	2.79	2.18	4.42	-0.837439	0.0154999	0.00109225	slc38a4	solute carrier family 38 member 4	slc38a4
119896008	0.18	0.4	0.26	1.37	1.21	0.84	1.55314	0.0155474	0.00109766	pthlha	parathyroid hormone-like hormone a	pthlha
119895445	10.97	9.98	8.06	2.37	4.04	6.99	-1.07348	0.015643	0.00110632	LOC119895445	periostin-like	postna
119910285	5.39	5.34	4.95	3.85	3.83	2.43	-0.686592	0.0158259	0.00112155	LOC119910285	sodium-dependent lysophosphatidylcholine symporter 1-B-like	mfsd2ab
BGI_novel_G000708	0.06	0.08	0.02	1.3	0.18	0.15	1.90429	0.0160283	0.00113939	BGI_novel_G000708	Novel_gene	LOC101883274
119912608	1.46	1.05	1.31	2.73	2.58	1.83	0.787136	0.0160492	0.0011423	LOC119912608	zinc finger protein 850-like	LOC100537853	zf-C2H2
119882997	1.13	0.81	0.99	1.88	1.86	1.43	0.729791	0.0160948	0.0011488	LOC119882997	nucleolar pre-ribosomal-associated protein 1-like	urb1
119902093	1.6	2.16	1.87	1.08	0.84	1.13	-0.904035	0.0162362	0.0011612	LOC119902093	G-protein coupled receptor 55	LOC793909
119907220	1.52	1.56	1.95	3.3	2.88	2.73	0.709344	0.0162878	0.00116789	LOC119907220	gastrula zinc finger protein XlCGF57.1-like	LOC101882613
BGI_novel_G002319	23.12	24.92	27.68	14.05	13.09	22.31	-0.67093	0.0163856	0.0011767	BGI_novel_G002319	Novel_gene	dkc1
BGI_novel_G000441	0.15	0.25	0.13	0	0	0	-1.92826	0.0164321	0.00118242	BGI_novel_G000441	Novel_gene	fbxl18
119910048	2.88	2.67	2.93	3.99	4.75	5.53	0.65499	0.0165791	0.00119682	LOC119910048	piggyBac transposable element-derived protein 4-like	dusp26
119896552	1.61	1.51	2.07	5.02	4.17	2.3	0.988286	0.0166832	0.00120655	foxj1a	forkhead box J1a	foxj1a	Fork
119892095	2.08	1.64	2.34	3.24	3.26	3.27	0.598834	0.0167169	0.0012102	LOC119892095	cell surface glycoprotein 1-like	LOC100333986	zf-C2H2
119899047	2.75	2.08	4	11.24	11.87	3.02	1.29599	0.0168906	0.00122461	cntf	ciliary neurotrophic factor	cntf
119892056	0.38	0.28	0.29	3.44	2.09	0.94	1.79785	0.0169154	0.00122702	LOC119892056	complement C1q-like protein 2	cbln13
119904410	1.39	1.43	0.98	3.32	2.08	2.49	0.916405	0.0169177	0.00122781	LOC119904410	sodium/potassium-transporting ATPase subunit alpha-1	atp1a1a.4
BGI_novel_G002399	1.58	4.1	1.01	6.75	7.62	6.67	1.35316	0.017255	0.00125856	BGI_novel_G002399	Novel_gene	zgc:123297
119910889	0.25	0.19	0.33	0.46	1.68	1.12	1.60876	0.0173057	0.00126288	LOC119910889	NACHT, LRR and PYD domains-containing protein 14-like	si:ch211-281l24.3
119906822	7.27	5.6	4.62	10.53	10.63	8.68	0.672526	0.0173218	0.00126469	srfbp1	serum response factor binding protein 1	srfbp1	zf-C2HC
BGI_novel_G001855	1.47	0.87	0.05	0	0	0	-1.89984	0.0173456	0.00126831	BGI_novel_G001855	Novel_gene	mkln1
119890724	3.1	3.97	3.61	7.03	5.87	5.84	0.706776	0.0175102	0.00128215	LOC119890724	peripheral myelin protein 22-like	pmp22a
119888246	2.34	1.27	1.43	3.79	4.22	2.39	0.908637	0.0176731	0.0012974	LOC119888246	immunoglobulin A1 protease autotransporter-like
119918397	2.78	1.81	1.94	4.04	3.84	3.52	0.702735	0.0178271	0.00131113	aoc2	amine oxidase copper containing 2	aoc2
119894825	0	0	0.12	0.39	0.51	2.52	1.9197	0.0178271	0.00131194	LOC119894825	histone H1-like	si:dkey-261m9.12
119912636	3.33	4.33	3.77	5.28	6.72	6.66	0.656389	0.0178271	0.00131152	LOC119912636	zinc finger protein 664-like	LOC108182171	zf-C2H2
119912679	0.61	0.94	0.48	1.65	1.51	1.75	1.09146	0.0178416	0.00131458	LOC119912679	zinc finger protein 239-like	LOC103910593	zf-C2H2
119884253	1.46	0.02	0.18	0	0	0	-1.8845	0.0178981	0.00132042	LOC119884253	uncharacterized LOC119884253	LOC110438308
119882643	73.09	59.49	79.82	88.99	109.29	180.33	0.735345	0.018044	0.00133315	LOC119882643	ferritin, middle subunit	fthl27
119907021	2.33	2.05	2.53	5.86	3.98	3.63	0.829062	0.0183669	0.00136002	ncf2	neutrophil cytosolic factor 2	ncf2
119898202	4.56	4.99	3.59	8.74	8.09	5.9	0.717882	0.0184249	0.00136597	LOC119898202	semaphorin-4A-like	sema4ab
119905236	1.35	1.53	1.63	2.75	2.26	2.18	0.635773	0.0184249	0.00136581	LOC119905236	F-box only protein 6-like	fbxo6.3
119895063	3.88	4.29	5.45	1.38	2.63	2.73	-1.00641	0.0185656	0.00137977	LOC119895063	cytoskeleton-associated protein 2-like	si:ch211-266i6.3
119898026	0.94	0.99	1.27	2	2.17	1.56	0.735573	0.0185656	0.00137912	zgc:172323	uncharacterized LOC119898026	zgc:172323
119909938	2.33	2.16	2.9	4.28	4.14	3.66	0.621233	0.0186262	0.00138563	ddx24	DEAD (Asp-Glu-Ala-Asp) box helicase 24	ddx24	Tub
119893667	0.18	0.09	0.09	6.84	0.45	0.23	1.91203	0.0186473	0.00138923	mylpfa	myosin light chain, phosphorylatable, fast skeletal muscle a	mylpfb
119903899	4.83	3.51	4.53	7.03	15.23	7.4	1.04202	0.0187242	0.00139821	LOC119903899	UDP-glucuronosyltransferase-like	ugt1a1
119886070	11.28	11.82	8.13	17.19	16.02	16.6	0.58571	0.0188061	0.00140721	LOC119886070	butyrophilin-like protein 1	zgc:123297
119916575	6.68	6.72	6.91	4.43	4.12	5.21	-0.621061	0.0188583	0.00141306	arl4d	ADP-ribosylation factor-like 4D	arl4d
119890460	1.5	2.25	2.59	12.54	6.17	2.91	1.41003	0.0189206	0.00142014	adma	adrenomedullin a	adma
119887221	4.28	1.67	4.24	1.84	0.92	0.77	-1.36882	0.0189206	0.00142059	LOC119887221	proprotein convertase subtilisin/kexin type 5-like	LOC100330575
119907983	1.86	1.87	1.19	4.23	4.6	2.77	1.06071	0.0189206	0.00141953	LOC119907983	uncharacterized LOC119907983
119914903	1.05	1.18	0.8	1.53	2.06	1.65	0.689158	0.0189367	0.00142278	pappaa	pregnancy-associated plasma protein A, pappalysin 1a	pappaa
119914103	0.47	0.56	0.48	1.19	1.81	0.83	0.961963	0.0189711	0.00142645	LOC119914103	butyrophilin subfamily 2 member A2-like	si:ch211-241b2.5
119914203	3.07	3.29	3.4	5.3	5.49	4.97	0.599267	0.0190916	0.00143759	LOC119914203	ubiquitin-conjugating enzyme E2 G1-like	ube2g1b
119884848	8.06	23.71	9.34	4.25	1.44	6.85	-1.47514	0.0191728	0.00144583	LOC119884848	acyl-CoA Delta-4 desaturase-like	fads2
119891434	1.39	1.02	0.87	3.08	2.94	2.53	1.16821	0.0191728	0.00144714	prxl2c	peroxiredoxin like 2C	prxl2c
BGI_novel_G000439	0.75	0.74	0.72	1.33	1.15	1.14	0.624473	0.0191752	0.00144806	BGI_novel_G000439	Novel_gene	si:dkeyp-98a7.1
BGI_novel_G002271	0	0	0	1.45	0.98	3.5	1.88772	0.0193261	0.00146227	BGI_novel_G002271	Novel_gene	rab1aa
119902279	3.96	2.85	3.69	6.14	7.14	5.48	0.732936	0.0193261	0.00146219	LOC119902279	uncharacterized LOC119902279	znf326
119918345	0.75	3.63	0.79	7.43	8.13	4.1	1.52371	0.0193291	0.0014646	LOC119918345	RAD50-interacting protein 1-like	rint1
119916124	4.27	4.07	3.02	5.72	6.81	5.72	0.592748	0.0193651	0.00146804	LOC119916124	BTB/POZ domain-containing protein KCTD21-like	kctd6b
119918548	0	0.42	0	1.59	2.12	1.79	1.8904	0.0195432	0.00148295	LOC119918548	protein RIC-3-like	si:ch73-278m9.1
119882246	2.39	2.11	1.86	3.56	2.73	3.68	0.629189	0.0196139	0.00148923	cep295	centrosomal protein 295	cep295	zf-C2H2
119908492	16.7	18.32	20.2	29.22	40.6	22.62	0.641068	0.0196139	0.00149123	gpcpd1	glycerophosphocholine phosphodiesterase 1	gpcpd1
119918720	2.47	2.27	2.71	1.25	1.21	1.42	-0.966446	0.0196139	0.00149144	LOC119918720	multidrug and toxin extrusion protein 1-like	slc47a1
119918169	12.35	16	13.57	19.81	26.92	17.55	0.59027	0.0196139	0.0014923	ptprz1b	protein tyrosine phosphatase receptor type Z1b	ptprz1b
BGI_novel_G001480	52.07	66.72	62.61	19.2	30.39	49.22	-0.896374	0.0196518	0.00149881	BGI_novel_G001480	Novel_gene	dkc1
119913331	0.44	0.39	0.23	0.74	0.88	1.03	1.15115	0.0197121	0.00150651	LOC119913331	zinc finger protein 91-like	LOC100537853	zf-C2H2
119907673	0.71	0.51	0.41	1.06	1.41	1.44	1.08848	0.0197541	0.00151044	pck2	phosphoenolpyruvate carboxykinase 2 (mitochondrial)	pck2
119917996	4.58	5.44	5.5	1.58	2.59	3.65	-0.985274	0.0197861	0.00151648	LOC119917996	solute carrier organic anion transporter family member 1C1-like	slco1d1
119902446	3.07	3.37	2.96	5.77	5.91	4.22	0.659228	0.0199535	0.00153221	LOC119902446	caspase-8-like	casp8
119881802	0.66	0.79	0.52	0.86	2.03	1.98	1.14428	0.0199733	0.00153445	LOC119881802	uncharacterized LOC119881802	si:ch211-281l24.3
BGI_novel_G000520	3.13	2.66	2.1	1.59	1.52	1.19	-0.899474	0.0199898	0.00153673	BGI_novel_G000520	Novel_gene	mansc1	MBD
119893979	1.26	0.94	1.61	0.39	0.4	0.73	-1.23337	0.0199898	0.00153718	kif23	kinesin family member 23	kif23
119911732	0	0	0	0.76	0.59	0.97	1.88168	0.0200205	0.00154026	LOC119911732	V-set domain containing T-cell activation inhibitor 1-like	zgc:123297
119910294	2.2	2.7	2.34	3.91	4.22	3.54	0.600644	0.0200368	0.00154225	LOC119910294	protein IQ-DOMAIN 32-like
119905473	2.17	2.16	3.45	1.5	1.48	1.62	-0.800123	0.0201784	0.00155608	nr1d4a	nuclear receptor subfamily 1, group D, member 4a	nr1d4a	THR-like
119893793	0.01	0.03	0.03	0.15	0.15	0.13	1.77104	0.020264	0.0015686	LOC119893793	transient receptor potential cation channel subfamily M member 1	trpm1a
119911308	0	0	0	0.9	0.52	0.32	1.8762	0.020264	0.00157175	LOC119911308	high affinity choline transporter 1-like	LOC799259
119910493	9.31	8.11	10.19	3.58	3.87	6.97	-0.943706	0.020264	0.0015711	myct1b	myc target 1b	myct1b
119905358	1.84	2.17	1.97	4.52	3.12	3.51	0.780338	0.020264	0.00157022	ogg1	8-oxoguanine DNA glycosylase	ogg1
119918437	0.15	0.64	0.1	1.48	1.12	1.88	1.62412	0.0202725	0.00157511	LOC119918437	cytidine monophosphate-N-acetylneuraminic acid hydroxylase-like	cmah
119906133	1.32	1.93	1.53	3.64	3.49	3.05	0.942397	0.0202725	0.00157446	srxn1	sulfiredoxin 1 homolog (S. cerevisiae)	srxn1
119909122	2.93	2.14	1.99	4.32	4.2	8.16	1.03743	0.0202978	0.00157855	hlx1	H2.0-like homeo box 1 (Drosophila)	hlx1	Homeobox
119905847	0.87	0.81	0.87	2.46	2.09	2.03	1.15944	0.0203918	0.00158808	dffb	DNA fragmentation factor, beta polypeptide (caspase-activated DNase)	dffb
BGI_novel_G002001	2.05	6.31	6.81	2.83	0.99	1.18	-1.40816	0.0205853	0.00160615	BGI_novel_G002001	Novel_gene	dkc1
119910767	4.32	5.95	8.56	4.33	1.03	1.26	-1.26465	0.0207006	0.0016174	LOC119910767	uncharacterized LOC119910767
119883997	7.67	10.85	8.8	16.64	13.6	20.54	0.774806	0.0207096	0.00161885	mgp	matrix Gla protein	mgp
119888653	1.65	2.19	2.51	8.37	3.78	4.12	1.13556	0.0210523	0.00164717	LOC119888653	caspase-3-like	casp3b
119883615	2.74	3.05	3.28	5.06	4.87	6.54	0.751394	0.0211331	0.00165503	LOC119883615	high affinity immunoglobulin gamma Fc receptor I-like	LOC110439969
119916486	1.65	1.34	1.81	2.99	2.9	2.5	0.699249	0.0211727	0.0016589	LOC119916486	oocyte zinc finger protein XlCOF6-like	LOC101884055	zf-C2H2
119904298	1.32	1.5	1.26	0.59	0.5	0.96	-0.978165	0.0212052	0.00166299	aff3	AF4/FMR2 family, member 3	aff3
119896921	1.78	1.8	1.6	5.49	4.12	2.29	1.02911	0.0212052	0.00166264	LOC119896921	zinc transporter ZIP1-like	slc39a1
119907040	1.29	0.69	0.6	1.68	2.14	4.4	1.34929	0.0212066	0.00166387	gpnmb	glycoprotein (transmembrane) nmb	gpnmb
119907879	35.82	27.27	22.44	14.17	14.94	24.48	-0.722539	0.0213233	0.00167767	LOC119907879	adhesion G protein-coupled receptor B1-like	adgrb1a
BGI_novel_G000810	15.12	12.92	19.69	8.37	11.04	10.46	-0.720618	0.021378	0.00168508	BGI_novel_G000810	Novel_gene	tuba1a
119887739	1.63	2.21	2.53	3.67	4.26	4.08	0.799131	0.021378	0.00168506	pacc1	proton activated chloride channel 1	pacc1
119897923	5.24	7.88	6.02	3.19	3.43	4.58	-0.810302	0.0214344	0.00169108	lratd2b	LRAT domain containing 2b	lratd2a
119904596	1.04	1.22	1.58	3.21	2.99	2.04	0.953638	0.0214436	0.00169337	efhc2	EF-hand domain (C-terminal) containing 2	efhc2
119886682	6.78	6.98	6.22	14.63	9.09	10.57	0.675652	0.0217034	0.00171624	dhrs3b	dehydrogenase/reductase (SDR family) member 3b	dhrs3b
119910183	33.38	37.86	24.1	20	16.62	26.91	-0.633862	0.0217184	0.00171822	pld1a	phospholipase D1a	pld1a
119909712	1.05	0.93	1.01	1.61	2.03	2.12	0.827912	0.0220103	0.00174691	LOC119909712	uncharacterized LOC119909712	LOC110438308
119886388	0.42	0.23	0.34	0.61	0.78	0.74	1.01845	0.0220169	0.00174862	gdpd3a	glycerophosphodiester phosphodiesterase domain containing 3a	gdpd3a
BGI_novel_G002170	7.17	4.85	11.41	14.99	23.49	16.53	1.0635	0.0220683	0.00175576	BGI_novel_G002170	Novel_gene	sid1
119898487	0.16	0.47	0.97	1.71	1.92	3.28	1.56724	0.0221514	0.00176374	LOC119898487	cytochrome c oxidase assembly protein COX11, mitochondrial-like	cox11
119887272	6.95	7.78	7.62	9.67	10.8	15.7	0.594059	0.022189	0.00176835	LOC119887272	nucleolar complex protein 3 homolog	noc3l
119918286	1.54	1.69	1.45	1.01	0.96	0.91	-0.746598	0.0223816	0.00178776	cerk	ceramide kinase	cerk
119892514	94.6	122.24	82.31	123.68	201.75	166.92	0.623682	0.0224064	0.00179219	LOC119892514	neurofilament heavy polypeptide-like	nefma	zf-C2HC
119885666	0.59	0.87	1.01	1.96	1.98	2.04	1.09644	0.0224064	0.00179198	mfsd4aa	major facilitator superfamily domain containing 4Aa	mfsd4aa
119915662	13.46	13.12	14.12	21.62	25.09	18.69	0.594207	0.0225033	0.00180076	snu13b	SNU13 homolog, small nuclear ribonucleoprotein b (U4/U6.U5)	snu13b
119889520	1.63	1.19	1.16	2.42	3.06	2.02	0.916528	0.0225546	0.00180568	LOC119889520	NLR family CARD domain-containing protein 3-like	si:zfos-364h11.1
119918085	1.17	1.03	1.72	3.8	3.4	1.85	1.03436	0.0225731	0.0018088	il17ra1a	interleukin 17 receptor A1a	il17ra1a
119891210	0.14	0.09	0.25	1.49	0.43	0.56	1.66249	0.0226154	0.00181325	icam5	intercellular adhesion molecule 5	si:ch73-208g10.1
119891155	0.25	0.25	0.3	0.88	0.65	0.55	1.17553	0.0226154	0.00181383	LOC119891155	uncharacterized LOC119891155	prnprs3
119900754	2.71	6.21	4.08	11.75	6.3	11.55	1.01433	0.0230112	0.0018531	lpla	lipoprotein lipase a	lpla
119902441	5.58	5.56	5.78	9.59	12.85	6.93	0.694896	0.0231909	0.00186925	adamts1	ADAM metallopeptidase with thrombospondin type 1 motif, 1	adamts1
119899073	3.61	3.53	2.92	7.46	5.53	4.75	0.724271	0.0234166	0.00189212	map9	microtubule-associated protein 9	map9	HMG
119892013	11.16	10.94	12.95	6.78	7.45	2.76	-0.917772	0.0234479	0.00189593	ntng2a	netrin g2a	ntng2a
119903450	1.72	1.8	1.86	1.28	0.93	1.12	-0.74355	0.0236766	0.00191959	LOC119903450	T-cell surface antigen CD2-like	si:ch211-132g1.4	Pou
119907144	21.81	13.28	18.72	33.94	30.42	23.2	0.60865	0.0237343	0.00192599	snx27a	sorting nexin 27a	snx27a
119910237	0.29	0.5	0.4	2.17	1.89	0.61	1.49709	0.0238456	0.00193675	LOC119910237	tandem C2 domains nuclear protein	tc2n
119896332	0.18	0.08	0.26	0.6	1.11	0.37	1.52196	0.0238686	0.00194035	LOC119896332	HEAT repeat-containing protein 1-like	heatr1
119913163	0.49	0.59	0.53	0.34	0.23	0.37	-1.29794	0.0239508	0.00195051	LOC119913163	uncharacterized LOC119913163	znf638
119907177	3.57	4.67	3.92	5.8	8.02	6.08	0.747116	0.0241052	0.00196834	tuft1b	tuftelin 1b	tuft1a
119901727	1.28	1.48	1.02	2.45	2.36	2.68	0.86002	0.0244838	0.00200549	LOC119901727	acyl-coenzyme A thioesterase 1-like	acot20
119916454	0.41	4.1	1.96	0.35	0.49	0.46	-1.67989	0.0246259	0.0020216	LOC119916454	pinopsin-like	tmtops2a
119893393	7.33	6.21	7.64	12.83	14.35	8.4	0.650943	0.0247417	0.00203379	slc4a1a	solute carrier family 4 member 1a (Diego blood group)	slc4a1a
119902536	1.06	1.2	0.72	1.82	2.1	1.8	0.820971	0.0248557	0.00204407	ankrd33bb	ankyrin repeat domain 33Bb	ankrd33bb
119893711	1.29	1.32	1.41	2.93	2.95	2.48	0.916213	0.0249325	0.00205491	LOC119893711	leptin-like
119890641	0.64	0.68	0.79	1.94	1.03	1.56	0.974261	0.0251774	0.00207876	ppfibp2a	PPFIA binding protein 2a	ppfibp2b
119897956	1.1	1.03	0.9	1.93	2.18	1.72	0.822883	0.0252339	0.00208526	cd22	cd22 molecule	LOC101885065
119895439	1.31	0.91	1.79	2.72	3.31	2.16	0.928702	0.0252411	0.00208677	LOC119895439	NACHT, LRR and PYD domains-containing protein 12-like	si:ch211-214b16.3
119895903	3.98	7.06	6.39	3.2	1.03	3.18	-1.16582	0.025254	0.00208967	slc43a2b	solute carrier family 43 member 2b	slc43a2b
119897169	1.44	1.28	1.4	3.52	2.16	2.29	0.836567	0.0254734	0.00211152	LOC119897169	apoptosis-associated speck-like protein containing a CARD	pycard
119881892	0.82	0.65	0.75	1.87	2.27	1.09	1.02788	0.0255042	0.00211566	nfe2l1a	nfe2 like bZIP transcription factor 1a	nfe2l1b	TF_bZIP
119886715	1.32	1.35	1.48	3.58	2.59	2.07	0.864347	0.0255593	0.00212143	eogt	EGF domain-specific O-linked N-acetylglucosamine (GlcNAc) transferase	eogt
119882638	10.41	7.88	12.47	19.92	15.48	14.89	0.600664	0.0255862	0.0021246	LOC119882638	uncharacterized LOC119882638	atf5b	TF_bZIP
119887492	0.07	0.01	0.01	0.49	0.19	0.12	1.80126	0.0255974	0.00212831	LOC119887492	uncharacterized LOC119887492	LOC110439423
119892304	0.24	0.23	0.07	0.93	1.44	0.28	1.61939	0.0255974	0.00212661	LOC119892304	integrin alpha-2-like	itga2.2
119906892	1.26	1.41	1.91	2.49	2.72	2.44	0.651097	0.0255974	0.00212779	LOC119906892	zinc finger protein 665-like	LOC103910593	zf-C2H2
119900148	0.64	0.51	0.28	0.7	2.53	2.31	1.44787	0.025747	0.00214262	LOC119900148	butyrophilin subfamily 3 member A1-like	zgc:123297
119907718	12.56	10.28	6.74	20.57	15.17	15.57	0.688668	0.0257769	0.00214604	LOC119907718	protein disulfide-isomerase A3-like	pdia8
119899823	2.39	2.16	2.24	3.45	4.7	3.83	0.716065	0.0258359	0.00215189	LOC119899823	zinc finger protein 570-like	LOC110439583
119885805	3.14	2.42	2.01	4.87	4.38	4.48	0.7469	0.0258722	0.0021568	LOC119885805	myb/SANT-like DNA-binding domain-containing protein 4
119902621	2.76	3.17	1.92	3.73	5.34	5.17	0.749594	0.0260282	0.00217194	LOC119902621	uncharacterized LOC119902621	LOC110437898
119912846	2.35	2.29	3.21	5.8	5.33	3.53	0.784637	0.0260282	0.00217264	LOC119912846	interleukin-13 receptor subunit alpha-1-like	il13ra1
BGI_novel_G000934	3.1	3.24	2.97	6.95	5.32	4.35	0.727372	0.0260973	0.00218125	BGI_novel_G000934	Novel_gene	hsbp1l1
119906673	0.7	0.88	1.21	2.09	2.14	2.29	1.01425	0.0261889	0.00219081	tekt2	tektin 2 (testicular)	tekt2
119907566	0.15	0.04	0.13	1.38	0.5	0.28	1.72727	0.0264496	0.0022155	cebp1	CCAAT/enhancer binding protein (C/EBP) 1	cebp1	C/EBP
119916501	1.91	1.25	1.64	2.91	2.61	2.31	0.615574	0.0265143	0.00222189	LOC119916501	uncharacterized LOC119916501	shisa8b
BGI_novel_G000002	17.19	11.22	26.84	57.2	33.25	48.41	1.12067	0.0266943	0.00223891	BGI_novel_G000002	Novel_gene	ND5
119912268	1.02	0.73	0.9	1.82	1.68	1.52	0.798941	0.026764	0.00224962	LOC119912268	V-set domain containing T-cell activation inhibitor 1-like	zgc:123297
119916885	7.88	9.35	9	4.45	6.86	6.02	-0.651899	0.0268294	0.00225609	fgf8a	fibroblast growth factor 8a	fgf8a
119915239	3.33	4	3.56	2.58	1.99	2.57	-0.665334	0.0268491	0.00225872	LOC119915239	differentially expressed in FDCP 6 homolog	def6a	zf-C2H2
119909190	1.96	2.58	2.85	1.34	1.7	1.54	-0.727588	0.0271535	0.00229025	paplnb	papilin b, proteoglycan-like sulfated glycoprotein	paplnb
119914400	30.4	39.51	45.94	56.78	82.21	54.01	0.621441	0.0279168	0.00237085	LOC119914400	excitatory amino acid transporter 1-like	slc1a3b
BGI_novel_G001402	5.03	3.06	1.72	1.76	0.81	0.95	-1.32824	0.0281838	0.00240069	BGI_novel_G001402	Novel_gene	rabgap1
BGI_novel_G002187	8.56	9.05	11.5	16.78	19.45	12.05	0.63502	0.0282238	0.00240512	BGI_novel_G002187	Novel_gene	sh3gl2a
BGI_novel_G000160	1.95	1.86	1.98	3.34	3.39	2.59	0.592667	0.0283193	0.00241635	BGI_novel_G000160	Novel_gene	LOC103910593	zf-C2H2
119912661	0.72	0.32	0.76	1.31	1.7	1.73	1.18835	0.0283454	0.0024196	LOC119912661	zinc finger protein 239-like	LOC108182171	zf-C2H2
119901757	1.79	1.37	1.8	2.68	2.87	2.6	0.619526	0.0284421	0.00243096	lig4	ligase IV, DNA, ATP-dependent	lig4
119898600	0.29	0.18	0.32	0.56	0.95	0.69	1.23165	0.0285364	0.00244316	LOC119898600	protein phosphatase 1 regulatory subunit 29-like	LOC796777	Fork
119893079	1.24	0.89	1.7	2.06	5.6	3.52	1.25701	0.0286283	0.00245283	arl5c	ADP-ribosylation factor-like 5C	arl5c
119882046	5.39	5.87	6.57	3.22	3.46	4.33	-0.75091	0.0286283	0.00245415	tjp2b	tight junction protein 2b (zona occludens 2)	tjp2b
119883756	2.28	2.63	2.7	4.72	4.46	4.47	0.738078	0.0287923	0.00247031	LOC119883756	zinc finger protein 239-like	LOC103910470	zf-C2H2
119891597	2.48	2.37	2.58	1.85	1.82	1.45	-0.606051	0.0288287	0.00247448	mrtfbb	myocardin related transcription factor Bb	mrtfbb
119884499	1.08	1.14	1.23	0.33	0.65	0.38	-0.805262	0.0289765	0.00249032	LOC119884499	uncharacterized LOC119884499	si:ch211-57b15.1
119910236	4.62	4.53	4.94	1.44	3.11	2.75	-0.944887	0.0290719	0.00249957	nusap1	nucleolar and spindle associated protein 1	nusap1
119889993	0.44	0.49	0.69	1.26	1.17	1.02	0.940597	0.0290964	0.00250379	hkdc1	hexokinase domain containing 1	hkdc1
119903752	0.39	0.46	0.29	0.63	0.74	0.75	0.775648	0.0297827	0.00257367	LOC119903752	thrombospondin-type laminin G domain and EAR repeat-containing protein-like	tspearb
119918804	0.29	0.56	0.36	1	2	1.87	1.44358	0.0299485	0.0025967	LOC119918804	V-set domain-containing T-cell activation inhibitor 1-like	LOC108191960
119891494	8.03	3.16	1.84	0.38	1.35	0.76	-1.69905	0.0301486	0.00261952	LOC119891494	hemoglobin embryonic subunit alpha-like	hbae1.2
119901244	2.04	2.27	1.56	2.99	3.96	5.72	0.924797	0.0301782	0.00262319	LOC119901244	bifunctional epoxide hydrolase 2-like	ephx2
119894972	0.14	0.09	0.04	0.36	0.34	0.36	1.50021	0.0304121	0.00264794	LOC119894972	NLR family CARD domain-containing protein 3-like	zgc:194906
119884890	7.61	5.04	8.44	3.53	3.39	5.27	-0.73798	0.030661	0.00267407	LOC119884890	RAD50-interacting protein 1-like	rint1
119898882	7.06	12.82	10	6.28	5.57	7.4	-0.690202	0.0306965	0.00267939	fam13a	family with sequence similarity 13 member A	fam13a
119910427	0.35	0.99	0.83	1.82	2.51	1.77	1.22143	0.0306965	0.00267912	LOC119910427	interferon-induced protein 44-like	ifi44c2
119882910	0.12	0.02	0.05	0.46	0.47	0.16	1.65857	0.0309206	0.00270838	LOC119882910	vomeronasal type-2 receptor 1	vmn2r1
119889989	22.39	20.97	15.52	13.58	9.58	16	-0.645458	0.0309206	0.00270664	LOC119889989	ras-related protein Rab-26-like	LOC101882208
119891614	0.11	0.07	0.07	0.19	0.58	0.53	1.65392	0.031141	0.00273176	LOC119891614	GTPase IMAP family member 8-like	LOC100330007	CBF
119895974	0.19	0.44	0.11	1.15	0.76	1.03	1.48898	0.0313877	0.00275683	LOC119895974	zinc finger BED domain-containing protein 4-like	LOC108180016
119912748	1.72	1.46	2.13	3.14	3.34	4.33	0.835193	0.0315545	0.00277263	LOC119912748	zinc finger protein 271-like	LOC110438632	zf-C2H2
119898745	3.9	4.82	4.62	8.37	6.55	6.76	0.602654	0.0316106	0.00278162	LOC119898745	cytochrome P450 3A40-like	cyp3a65
119913219	1.02	1.11	1.03	0.66	0.46	0.78	-0.774892	0.0317837	0.00281204	LOC119913219	protein FAM160A1-like	fhip1aa
119905028	7.68	16.79	17.83	7.18	8	4.85	-0.875779	0.0320429	0.00284813	LOC119905028	tubulin alpha chain-like	tuba8l2
119890667	1.51	1.49	1.44	2.52	3.26	2.8	0.824396	0.0320429	0.00284782	mns1	meiosis-specific nuclear structural 1	mns1
119882575	2.72	4.14	3.99	2.72	1.76	2.34	-0.767485	0.0320641	0.00285118	LOC119882575	coatomer subunit beta'-like	copb2
119884847	11.76	14.75	18.34	12.64	6.64	9.03	-0.713299	0.0321142	0.00285796	tefb	TEF transcription factor, PAR bZIP family member b	tefa	zf-C2H2
119885909	1.71	2.54	1.91	4.05	3.36	3.24	0.681813	0.0323332	0.00288371	klf15	Kruppel-like factor 15	klf15	zf-C2H2
119903787	0.62	0.87	0.29	1.58	4.56	1.18	1.51875	0.032459	0.0028969	LOC119903787	tripartite motif-containing protein 16-like	ftr16
119919277	0.11	0.35	0.13	1.97	0.46	0.58	1.62727	0.0324598	0.00289816	LOC119919277	dehydrogenase/reductase SDR family member on chromosome X-like	dhrsx
119905639	4.43	3.06	5.21	2.2	2.54	2.3	-0.912273	0.0325434	0.00290798	LOC119905639	epithelial membrane protein 3-like	emp3b
119907444	15.71	16.67	18.77	29.55	27.89	25.05	0.598445	0.0326584	0.00292182	mrpl53	mitochondrial ribosomal protein L53	mrpl53
119889611	0.77	2.35	1.12	4.04	2.68	5.43	1.23988	0.0326954	0.00292631	LOC119889611	protein SDA1 homolog	sdad1
119918786	6.2	10.79	7.25	4.67	5.19	4.66	-0.778407	0.0327006	0.00292797	LOC119918786	MAP7 domain-containing protein 1-like	map7d1a	MYB
119902513	2.05	1.88	2.7	3.97	3.86	3.81	0.704941	0.0327448	0.00293761	LOC119902513	nucleolar protein 9	nop9
119904567	2.5	1.83	2.23	1.29	1.45	1.7	-0.620468	0.0327484	0.00294234	kcnh3	potassium voltage-gated channel, subfamily H (eag-related), member 3	kcnh3	Homeobox
119918249	4.95	4.28	4.29	9.8	7.27	5.78	0.654679	0.0327484	0.00294296	LOC119918249	tetraspanin-8-like	cd63
119912026	3.02	2.45	3.45	4.97	6.15	4.22	0.680972	0.0328556	0.00295497	LOC119912026	zinc finger protein 420-like	LOC108182171	zf-C2H2
119894432	2.35	1.63	1.88	0.92	0.99	1.45	-0.825863	0.0329738	0.0029692	th	tyrosine hydroxylase	th
119917264	1.51	0.89	1.18	2.56	2.16	2.1	0.80266	0.0331922	0.00299128	polr1b	RNA polymerase I subunit B	polr1b
119893144	9.06	2.32	9.17	2.44	0.48	0.74	-1.67991	0.0336622	0.00304219	LOC119893144	uncharacterized LOC119893144	si:ch211-227p7.1
119895554	16.51	32.43	32.01	17.58	12.34	13.94	-0.897957	0.0337903	0.00305862	nupr1b	nuclear protein 1b	nupr1b
119917063	0.68	1.01	0.95	1.81	1.59	1.23	0.669244	0.0339336	0.00307412	piezo1	piezo type mechanosensitive ion channel component 1 (Er blood group)	piezo1
119882335	0.23	0.2	0.17	1.36	1.24	0.31	1.57874	0.034139	0.00309644	mmp13b	matrix metallopeptidase 13b	mmp13b
119882561	2.13	1.89	1.76	3.79	3.52	2.67	0.687723	0.0342507	0.00311777	LOC119882561	ubiquitin carboxyl-terminal hydrolase 16-like	usp16
119914624	1.43	2.26	1.55	3.84	4.08	3.07	0.947643	0.0342507	0.00311383	tmem150c	transmembrane protein 150C	tmem150c
119896053	0.85	0.58	0.38	1.6	1.84	1.02	1.18617	0.0342635	0.0031212	LOC119896053	NACHT, LRR and PYD domains-containing protein 12-like	LOC101885252
119890363	0.31	0.36	0.8	4.82	2.7	0.73	1.63802	0.0342684	0.00312429	LOC119890363	low choriolytic enzyme-like	npsn
119902311	2.11	1.29	1.99	4.98	4.43	3.06	1.02933	0.0344555	0.00314518	tsen15	TSEN15 tRNA splicing endonuclease subunit	tsen15
119885734	5.16	4.58	5.54	9.98	6.82	8.78	0.642825	0.0349062	0.00319519	gfer	growth factor, augmenter of liver regeneration (ERV1 homolog, S. cerevisiae)	gfer
119888911	1.31	2.51	1.9	3.02	3.74	6.3	1.01126	0.0349914	0.00320553	slc43a3b	solute carrier family 43 member 3b	slc43a3b
119913352	0.78	0.53	0.57	0.26	0.36	0.36	-0.940062	0.0355193	0.00326808	LOC119913352	kinesin-like protein KIF20B	kif20ba
119890975	6.38	2.86	2.3	2.11	0.62	0.76	-1.37706	0.0355328	0.0032732	LOC119890975	protein DENND6B-like	dennd6b
119900694	4.1	2.58	3.69	7.36	6.72	4.58	0.725945	0.0358011	0.00330442	LOC119900694	zinc finger protein 2-like	wu:fc31d10
119912715	0.12	0.28	0.1	0.47	0.62	1.06	1.53039	0.0362612	0.00335742	LOC119912715	zinc finger protein 317-like	zgc:113343	zf-C2H2
119897359	0.14	0.19	0.09	2.29	2.32	0.09	1.74577	0.0362925	0.00336164	LOC119897359	uncharacterized LOC119897359	ceacam1
119916248	0.14	0.22	0.03	0.35	0.62	1.04	1.59289	0.0363758	0.00337464	aldh18a1	aldehyde dehydrogenase 18 family, member A1	aldh18a1
119898985	0.2	0.17	0.2	0.32	0.4	0.6	1.04786	0.0365809	0.00339499	LOC119898985	uncharacterized protein C4orf54 homolog	si:dkey-38l22.2
119900507	26.89	37.74	35.16	19.08	4.73	6.27	-1.4304	0.0366258	0.00340049	LOC119900507	angiopoietin-related protein 4-like	angptl4
119905772	4.32	4.69	4.86	8.21	7.24	7.14	0.606187	0.0367892	0.00342101	cfap126	cilia and flagella associated protein 126	cfap126
BGI_novel_G000968	0.06	0.12	0	0.06	1.77	3.17	1.74054	0.0368426	0.00343041	BGI_novel_G000968	Novel_gene	dicp3.3
119908587	0.37	0.54	0.36	1.16	0.93	0.69	0.971895	0.036878	0.00343736	LOC119908587	cleavage and polyadenylation specificity factor subunit 3-like	cpsf3
119893171	5.61	4.82	4.52	3.06	4.15	3.34	-0.599106	0.036998	0.00345656	ankrd27	ankyrin repeat domain 27 (VPS9 domain)	ankrd27
119893460	14.32	17.84	17.49	14.47	8.74	9.76	-0.647054	0.0371744	0.00347709	cunh11orf96	chromosome unknown C11orf96 homolog	si:ch1073-281m9.1
119907499	1.67	2.37	2.39	1.56	1.51	1.39	-0.687086	0.037238	0.00348574	LOC119907499	zinc finger MYM-type protein 4-like	zmym4.1
119892006	3.78	3.36	3.86	7.59	5.88	4.86	0.63464	0.0372707	0.00349121	dimt1l	DIM1 dimethyladenosine transferase 1-like (S. cerevisiae)	dimt1l
119882809	1.28	1.15	1.37	3.41	3.61	1.49	0.990474	0.0373034	0.00349592	scarf1	scavenger receptor class F, member 1	scarf1
119895520	10.42	12.46	8.61	5.69	6.5	8.35	-0.670556	0.0377066	0.00353919	LOC119895520	inhibitor of growth protein 3	ing3
119903734	4.79	5.05	5.26	3.52	1.95	3.75	-0.75212	0.0380164	0.00358208	epc2	enhancer of polycomb homolog 2 (Drosophila)	epc2
119901556	1.43	1.45	1.78	0.79	0.96	1.26	-0.802509	0.0385561	0.00363853	LOC119901556	type 2 phosphatidylinositol 4,5-bisphosphate 4-phosphatase-like	pip4p2
119884092	0.34	0.21	0.26	0	0	0	-1.71072	0.0387584	0.00366748	LOC119884092	uncharacterized LOC119884092
119892253	3.6	4.59	5.57	9.65	6.85	6.89	0.701554	0.0388197	0.00367609	gle1	GLE1 RNA export mediator	gle1	zf-GATA
119915382	0	0	0.16	0.3	0.69	0.14	1.72782	0.0390519	0.0037066	LOC119915382	dnaJ homolog subfamily C member 16-like	dnajc16	MYB
119904334	2.05	2.33	2.46	3.65	4.82	3.99	0.749856	0.0391247	0.00371635	LOC119904334	mid1-interacting protein 1-B-like	mid1ip1b
119902475	3.74	3.68	4.83	2.12	2.26	3.21	-0.730334	0.039376	0.00374594	LOC119902475	cysteine/serine-rich nuclear protein 1-like	csrnp1b
119885997	2.73	1.87	1.93	4.96	3.8	3.19	0.741718	0.0395267	0.00376745	trib3	tribbles pseudokinase 3	trib3
119915309	7.48	7.19	6.91	5.14	2.57	5.21	-0.776878	0.0395802	0.00377399	LOC119915309	TSC22 domain family protein 3-like	tsc22d2
BGI_novel_G000976	0	7.88	8.65	0	0	0	-1.67605	0.0395929	0.00377665	BGI_novel_G000976	Novel_gene	cox7a2a
119895311	23.26	20.35	29.59	18.8	18.58	11.46	-0.637214	0.039699	0.0037882	LOC119895311	heat shock 70 kDa protein 1-like	hsp70.1
119914991	0	0.03	0	0.32	0.36	0.03	1.71699	0.0397422	0.00379377	LOC119914991	uncharacterized protein K02A2.6-like	clasp1b
119898891	0.88	0.95	1.04	0.37	0.58	0.62	-0.88147	0.0401464	0.00383673	spag5	sperm associated antigen 5	si:dkey-25o16.4
119906828	2.35	1.89	2.42	4.13	3.61	3.25	0.61388	0.0403217	0.00386227	slc52a2	solute carrier family 52 member 2	slc52a2
119910173	4.15	5.23	4.41	8.05	6.84	7.59	0.605375	0.0405922	0.00390403	dhrs7	dehydrogenase/reductase (SDR family) member 7	dhrs7
119884110	1.68	1.4	1.28	2.31	2.8	3.04	0.796674	0.0407463	0.00392553	LOC119884110	lecithin retinol acyltransferase-like	lratb.1
119918946	0	0	0	0.23	0.22	0.11	1.69696	0.0408281	0.00393599	LOC119918946	complement C3-like	c3b.2
119909164	0.76	1.03	1.01	0.34	0.28	0.47	-1.21877	0.0411234	0.00396745	LOC119909164	solute carrier family 22 member 2-like	slc22a2
119904881	0.81	0.96	1.29	2.46	2.64	1.32	0.914512	0.0413609	0.00399475	calcrlb	calcitonin receptor-like b	calcrla
119906552	12.59	18.11	8.01	25.58	24.1	21.19	0.751101	0.0414573	0.0040087	LOC119906552	vesicle-associated membrane protein 1-like	vamp1a
BGI_novel_G000859	0.7	0.32	0.96	0.12	0.16	0.09	-1.62557	0.0415389	0.00402111	BGI_novel_G000859	Novel_gene	igl4v8
119916104	1.27	1.58	1.05	2.11	2.38	2.61	0.748039	0.0418879	0.0040625	pth3r	parathyroid hormone 3 receptor	pth3r
119916940	0.39	0.51	0.52	1.45	2.02	0.53	1.16203	0.0418976	0.0040671	LOC119916940	interferon-induced, double-stranded RNA-activated protein kinase-like	eif2ak2
119901033	13.64	14.26	10.16	6.35	8.42	10.37	-0.649881	0.0420933	0.00409305	pcsk9	proprotein convertase subtilisin/kexin type 9	pcsk9
119916928	1.11	0.94	1.02	2.28	1.48	1.55	0.683712	0.0421945	0.00410952	myofl	myoferlin like	myofl
119888484	1.32	1.96	1.54	2.08	4.58	3.15	0.888566	0.0422459	0.00412024	polr1a	RNA polymerase I subunit A	polr1a
119901711	10.96	6.64	12.89	5.82	5.97	8.03	-0.690235	0.0422873	0.00412582	pard3ab	par-3 family cell polarity regulator alpha, b	pard3ab
119915906	0.85	3.18	0.85	7.32	7.96	3.4	1.48103	0.0423557	0.00413403	LOC119915906	leukocyte cell-derived chemotaxin-2-like	lect2.1	bHLH
119899212	1.53	1.97	2.02	6.1	3.93	2.29	0.981877	0.0425914	0.00416167	LOC119899212	proteasome adapter and scaffold protein ECM29-like	ecpas
119908885	3.69	3.86	3.42	2.28	2.52	2.32	-0.6732	0.0427309	0.00417996	LOC119908885	uncharacterized LOC119908885	zmp:0000000608
119884532	1.17	1.23	1.43	0.66	0.71	0.65	-0.920055	0.0429869	0.00421281	chaf1b	chromatin assembly factor 1, subunit B	chaf1b
119916068	3.45	4.81	3.09	6.22	6.46	6.14	0.626326	0.0432058	0.0042374	LOC119916068	prolyl 4-hydroxylase subunit alpha-1-like	p4ha1a
BGI_novel_G001266	0.65	0.8	0.34	1.35	1.68	1.63	1.15519	0.0432608	0.00424751	BGI_novel_G001266	Novel_gene	cpz
119884239	0.3	0.26	0.19	2.86	2.67	0.09	1.66747	0.0434311	0.00426897	LOC119884239	nucleolar complex protein 3 homolog	noc3l
119902750	1.63	2.2	1.9	0.87	1.37	1.31	-0.796207	0.0437106	0.00430279	LOC119902750	zinc finger protein 664-like	LOC101883686
119890823	1.3	0.89	1.17	1.82	1.75	1.91	0.610745	0.0437858	0.00431655	urb2	URB2 ribosome biogenesis homolog	urb2
119894181	0.26	0.1	0.03	0.4	0.42	0.99	1.53994	0.044156	0.00436428	LOC119894181	NACHT, LRR and PYD domains-containing protein 12-like	LOC101885252
119903569	0.93	1.41	0.88	2.03	1.93	1.9	0.858912	0.044158	0.00436607	fkbp7	FKBP prolyl isomerase 7	fkbp7
119914274	1.62	1.14	1.61	0.43	0.86	0.53	-1.16047	0.0442067	0.00437276	ccnb1	cyclin B1	ccnb1
119891607	3.14	4.73	2.9	1.99	1.47	2.06	-0.953453	0.0442495	0.00438316	LOC119891607	L-rhamnose-binding lectin SML-like
119915271	1.06	1.24	1.31	0.72	0.73	1.04	-0.615172	0.0442709	0.00438689	LOC119915271	protein CASC3-like	casc3	Homeobox
119898108	0	0.02	0	0.52	0.47	0.04	1.68835	0.0442968	0.00439107	LOC119898108	acidic amino acid decarboxylase GADL1-like	csad
119882097	13.35	20.09	16.86	9.37	12	11.79	-0.598886	0.0443756	0.00440533	LOC119882097	YTH domain-containing protein 1-like	ythdc1	Homeobox
119912666	2.79	2.33	3.57	5.5	6.07	3.99	0.731147	0.0446939	0.00444179	LOC119912666	zinc finger protein 239-like	LOC101884305	zf-C2H2
119890566	1.35	1.17	1.62	0.4	0.81	0.72	-1.05605	0.0448952	0.00446832	prc1b	protein regulator of cytokinesis 1b	prc1b
BGI_novel_G000434	2.71	3.3	3.13	5.95	4.85	4.51	0.643228	0.0451987	0.00450773	BGI_novel_G000434	Novel_gene	zgc:162255
119915381	2.88	3.4	3.63	6.02	5.2	4.99	0.615116	0.0451987	0.00451002	LOC119915381	caspase-9-like	casp9
BGI_novel_G000714	4.22	2.94	2.02	0.78	2.14	1.25	-1.07741	0.0457179	0.00457345	BGI_novel_G000714	Novel_gene	abi2b
119899104	0	0	0.08	0.7	1.32	0.31	1.68635	0.0459596	0.00460542	LOC119899104	permeability factor 2-like	cxcl8a
119912267	0.62	0.75	0.62	1.64	1.44	1.27	0.951413	0.0460036	0.00461206	LOC119912267	butyrophilin subfamily 2 member A2-like	zgc:123297
119892294	3.8	3.74	5.53	3.08	2.31	2.9	-0.701028	0.0460872	0.00463048	LOC119892294	cell division cycle protein 20 homolog B-like	cdc20
119893425	1.91	1.81	2.18	1.37	1.14	1.37	-0.657142	0.046252	0.0046504	LOC119893425	proline-rich transmembrane protein 4	prrt4a
BGI_novel_G000951	0.76	0.96	1.17	2.08	2.1	1.33	0.800217	0.0463922	0.00466619	BGI_novel_G000951	Novel_gene
119902852	0.32	0.23	0.35	1.59	0.35	1.99	1.55991	0.046421	0.00467077	LOC119902852	voltage-dependent T-type calcium channel subunit alpha-1I-like	cacna1ha
119883394	0.41	0.4	0.55	0.99	1.56	1.04	1.15223	0.0465972	0.00469357	LOC119883394	uncharacterized LOC119883394	LOC103908881
119905667	1.48	4.64	3.4	1.87	0.43	0.87	-1.3481	0.0465972	0.00469201	LOC119905667	zinc finger protein OZF-like	LOC101885668
BGI_novel_G002228	1.09	1.28	1.24	0.38	0	0.35	-1.59772	0.0474446	0.00479883	BGI_novel_G002228	Novel_gene
119897732	2.76	2.78	3.5	1.66	2.16	1.88	-0.706132	0.0474446	0.00479961	smpd5	sphingomyelin phosphodiesterase 5	smpd5
119883057	2.17	2.18	2.01	4.1	3.26	2.66	0.607949	0.0474989	0.00480683	mecom	MDS1 and EVI1 complex locus	mecom	zf-C2H2
BGI_novel_G000243	0.38	0	0.37	0	0	0	-1.62362	0.0478662	0.00485617	BGI_novel_G000243	Novel_gene	zmp:0000000912
BGI_novel_G001420	1.6	1.78	1.25	1.12	1.09	0.95	-0.603879	0.0479706	0.0048685	BGI_novel_G001420	Novel_gene	LOC108192163
119907909	24.53	21.89	25.66	9.42	14.11	20.22	-0.694606	0.0481506	0.00489154	ppp1r10	protein phosphatase 1, regulatory subunit 10	ppp1r10
119910676	13.74	17.7	14.13	13.52	7.77	6.41	-0.757096	0.0482039	0.00490093	egln3	egl-9 family hypoxia-inducible factor 3	egln3
119913030	3.51	2.2	2.36	3.56	5.35	7.82	0.898242	0.0482095	0.00490325	LOC119913030	myelin-oligodendrocyte glycoprotein-like	zgc:123297
119899313	1.66	1.51	1.89	1.46	1.38	1.39	-0.708737	0.0483532	0.00492138	aanat1	arylalkylamine N-acetyltransferase 1	aanat1
119883021	8.25	9.95	9.01	7.63	5.15	7.72	-0.595157	0.0488394	0.00498151	LOC119883021	aldehyde dehydrogenase, dimeric NADP-preferring-like	aldh3a1
119895192	0.71	0.78	1.45	3.97	3.15	1.45	1.24048	0.0489983	0.00500695	LOC119895192	uncharacterized LOC119895192	si:ch211-197h24.9
119905604	0.99	1.07	0.96	2.17	2.04	1.73	0.84007	0.04907	0.00501751	gpr157	G protein-coupled receptor 157	gpr157
119898768	1.74	2.04	2.43	4.07	3.58	2.89	0.664088	0.0492115	0.00503377	LOC119898768	suppressor of cytokine signaling 1-like	socs1b
119905449	5.3	4	4.66	9.57	7.39	5.84	0.607342	0.0492227	0.0050367	csrp1a	cysteine and glycine-rich protein 1a	csrp1a	Homeobox
BGI_novel_G001947	2.94	2.45	1.26	0.98	0.66	1.5	-1.03481	0.049512	0.00507329	BGI_novel_G001947	Novel_gene	cdh4
119905872	2.33	2.73	2.4	1.42	1.73	2	-0.592819	0.049512	0.0050735	LOC119905872	cadherin-1-like	cdh1
119901564	0.16	0	0.19	0.34	1.72	0.67	1.65639	0.0495962	0.00508393	LOC119901564	protein snail homolog Sna-like	snai1a
119892393	0.79	1.31	1.4	1.77	2.59	1.89	0.900085	0.0496379	0.00509181	si:ch211-225b11.1	uncharacterized LOC119892393	si:ch211-225b11.1
119886037	7.78	6.16	5.4	2.85	3.96	5.33	-0.721252	0.0496804	0.00509797	nab2	NGFI-A binding protein 2 (EGR1 binding protein 2)	nab2
BGI_novel_G001550	2.72	3.37	2.63	5.42	4.4	5.19	0.678277	0.0497088	0.00510449	BGI_novel_G001550	Novel_gene	abcb7
119907017	2.42	1.46	2.13	3.74	4.03	3	0.717056	0.0497405	0.00510956	LOC119907017	zinc finger protein OZF-like		zf-C2H2
119886930	1	1.77	1.55	0.64	0.48	0.63	-1.17893	0.0499992	0.00514522	nuf2	UF2 component of NDC80 kinetochore complex	nuf2

## Sheet: Table S4
Supplementary Table S4. Hub genes of the PPI network analyzed with MCC and MCODE.
MCC Rank	Name	MCC Score	MCODE Clusters	Name	MCODE Score
1	cdc20	21793	Cluster 1	cdc20	7.6444
2	nusap1	21726	Cluster 1	nusap1	7.6444
3	pbk	21720	Cluster 1	pbk	7.6444
4	nuf2	21656	Cluster 1	nuf2	7.6444
5	kif23	20284	Cluster 1	kif23	7.6444
6	prc1b	20160	Cluster 1	prc1b	7.6444
7	kif4	11523	Cluster 1	ccnb1	6.8056
8	ccna1	10860	Cluster 1	cenpf	6.8056
9	cenpf	10824	Cluster 1	ccna1	6.8056
10	ccnb1	10304	Cluster 1	kif4	6.5333
11	rrp12	3576	Cluster 2	zgc:174888	6
12	noc3l	3361	Cluster 2	dimt1l	6
13	polr1b	3268	Cluster 2	heatr1	5.7273
14	sdad1	3192	Cluster 2	rrp12	5.5152
15	heatr1	2908	Cluster 2	utp18	5.5
16	utp18	2426	Cluster 2	polr1a	5.5
17	polr1a	2404	Cluster 2	noc3l	5.2051
18	ENSDARP00000147336	1440	Cluster 2	urb1	5
19	ddx54	1392	Cluster 2	mak16	5
20	hspa4a	1012	Cluster 2	polr1b	4.9091
21	dimt1l	936	Cluster 2	ddx54	4.8
22	hsp90aa1.1	856	Cluster 3	hsp90aa1.2	5.0667
23	hspa5	842	Cluster 3	hyou1	5
24	hsp90aa1.2	841	Cluster 3	pdia6	5
25	zgc:174888	744	Cluster 3	pdia4	5
26	hspd1	728	Cluster 3	calr3a	5
27	stip1	452	Cluster 3	jun	5
28	ddx24	433	Cluster 3	tp53	5
29	hspa8	414	Cluster 3	fosab	5
30	hspa1b	348	Cluster 3	egr1	5
31	nop9	288	Cluster 3	stat3	5
32	hsp90b1	261	Cluster 3	atf3	5
33	dkc1	245	Cluster 3	hsp90b1	5
34	hspa9	243	Cluster 3	hspa9	5
35	tp53	216	Cluster 3	hspd1	4.9333
36	mak16	192	Cluster 3	hspa5	4.9333
37	hyou1	174	Cluster 3	hsp90aa1.1	4.9333
38	jun	172	Cluster 3	hspa4a	4.5455
39	stat3	161	Cluster 3	dnajb1a	4.5238
40	pdia6	150	Cluster 3	hspa1b	4.4643
41	urb1	145	Cluster 3	hspa8	4.1667
Note: Bold represents the common genes analyzed with the two methods.
